# Supplementary material for: Effects of equine SALSA on neutrophil phagocytosis and macrophage cytokine production
Source: PLoS One. 2022 Mar 14;17(3):e0264911. doi: 10.1371/journal.pone.0264911 (PMC8920288; doi:10.1371/journal.pone.0264911)
Supplement: S1 File — (XLSX) [file pone.0264911.s002.xlsx]

## Sheet: Summary
File Name:	Untitled Test Results
Source File Name:	C:/Users/M220583/Desktop/EquineCytokines_Apr15_GL_RESULTS.xlsx
Executed By:
Executed On:
Instrument:	LX10010315403
File Last Modified:	Fri Apr 16 09:40:25 2021 GMT-0400
File Last Modified By:	M220583
Instrument SW Version:
Analysis SW Version:	Belysa 1.1.0
Printed By SW Version:	1.1.0
LLoQ Recovery Range	[70% 130%]
LLoQ CV Limit	20%
MDD Coefficient	2.5
Experiment Name:	Experiment 1
Experiment Description:
Experiment Created By:	M220583
Experiment Created On:	Fri Apr 16 09:27:39 2021 GMT-0400
Plate	Group	Well ID	Sample ID	G-CSF (18)	IL-1a (19)	GM-CSF (20)	IL-18 (33)	IL-1b (35)	IL-6 (37)	IL12p70 (52)	IL-8 (55)	IP-10 (57)	GRO (61)	MCP-1 (62)	IL-10 (67)	TNFa (77)
Plate 1	Standard Curve Group 1	1		-	-	-	-	-	-	-	-	-	-	-	-	-
Plate 1	Standard Curve Group 1	2		101.278	67.0908	4.91681	34.5941	28.4752	14.9331	39.0608	61.756	14.2988	6.17	342.329	50.4666	4.94904
Plate 1	Standard Curve Group 1	3		306.476	231.409	19.4197	136.025	122.898	58.418	158.657	221.25	69.5353	22.6065	1366.6	190.585	15.5594
Plate 1	Standard Curve Group 1	4		1266.8	897.18	79.8634	535.684	506.236	232.233	633.296	1001.57	183.53	95.4641	5468.1	796.102	61.2022
Plate 1	Standard Curve Group 1	5		4880.51	3945.5	305.372	2263.95	1669.83	952.526	2488.7	3490.94	1215.49	380.431	23560.2	3130.11	248.763
Plate 1	Standard Curve Group 1	6		18380.5	14991.2	1280.13	8529.33	6711.22	3707.6	10203.9	14017.1	3814.03	1493.1	68720	12320	1019.88
Plate 1	Standard Curve Group 1	7		0	58159.6	4901.36	33173.8	29634.4	15082.7	38701.9	0	14444.2	5882.84	334582	50679.4	3949.51
Plate 1	Unknown Group 2	10		186.332	-	-	-	5.27067	-	5.95583	8.86254	11.3721	-	44.4456	-	-
Plate 1	Unknown Group 2	11		159.076	-	-	-	8.51816	-	-	11.4223	5.72685	-	64.392	-	-
Plate 1	Unknown Group 2	12		142.433	-	-	-	27.4051	-	6.39872	14.4049	-	-	70.7673	-	-
Plate 1	Unknown Group 2	13		41.0171	-	-	-	8.98084	-	7.22028	49.9626	-	-	80.2982	-	51.3903
Plate 1	Unknown Group 2	14		42.6692	-	-	-	-	-	6.11377	65.3807	-	-	48.4858	-	-
Plate 1	Unknown Group 2	15		121.563	-	-	-	19.6625	-	6.11377	50.1079	4.92896	-	80.2982	-	-
Plate 1	Unknown Group 2	16		113.891	-	-	-	17.5938	-	7.53615	39.3479	-	-	79.2766	-	-
Plate 1	Unknown Group 2	17		124.514	-	-	-	18.6118	-	6.9044	36.0126	-	-	79.2766	-	-
Plate 1	Unknown Group 2	18		80.801	-	-	-	8.71542	-	6.9044	80.8807	8.01128	22.2442	77.7441	-	618.4
Plate 1	Unknown Group 2	19		14.093	-	-	-	-	-	6.27265	69.9685	-	-	78.2549	-	-
Plate 1	Unknown Group 2	20		133.502	-	-	-	12.5959	-	6.9044	52.7502	6.10734	2.06327	54.8611	-	3.56836
Plate 1	Unknown Group 2	21		132.64	-	-	-	8.17087	-	6.58852	64.8526	5.72685	-	78.2549	-	6.25851
Plate 1	Unknown Group 2	22		100.215	-	-	-	4.94055	-	6.9044	53.0533	-	-	78.2549	-	9.53309
Plate 1	Unknown Group 2	23		52.556	-	-	-	7.2964	-	5.79883	86.9653	6.49222	38.5639	77.7441	38.6337	1884.08
Plate 1	Unknown Group 2	24		85.1631	-	-	-	-	-	5.16614	70.0577	-	-	78.2549	-	12.1815
Plate 1	Unknown Group 2	25		119.271	-	-	-	4.94968	-	5.79789	45.3739	5.32662	1.49821	80.2982	-	4.53148
Plate 1	Unknown Group 2	26		146.068	-	-	-	-	-	6.9044	38.9027	8.76551	1.73188	80.2982	-	-
Plate 1	Unknown Group 2	27		149.91	-	-	-	-	-	7.22028	23.4026	-	-	67.5276	-	-
Plate 1	Unknown Group 2	28		30.4982	-	-	-	-	-	6.11471	80.9336	-	46.2595	78.2549	87.4999	1179.16
Plate 1	Unknown Group 2	29		39.4101	-	-	-	-	-	7.06234	63.1065	-	-	78.2549	-	15.1241
Plate 1	Unknown Group 2	30		109.975	-	-	-	4.61481	-	6.43059	36.0165	6.87271	-	80.2982	-	-
Plate 1	Unknown Group 2	31		148.263	-	-	-	-	-	6.27265	24.6177	8.01402	-	79.2766	-	-
Plate 1	Unknown Group 2	32		108.445	-	-	-	-	-	6.58852	22.7447	-	-	77.7441	-	-
Plate 1	Unknown Group 2	33		42.6692	-	-	-	30.5202	-	5.79883	90.576	9.69485	37.8825	76.7224	30.2662	1102.69
Plate 1	Unknown Group 2	34		57.4998	-	-	-	-	-	6.11471	30.0493	-	-	78.2549	-	4.62334

## Sheet: G-CSF (18)
File Name:	Untitled Test Results
Source File Name:	C:/Users/M220583/Desktop/EquineCytokines_Apr15_GL_RESULTS.xlsx
Executed By:
Executed On:
Instrument:	LX10010315403
File Last Modified:	Fri Apr 16 09:40:25 2021 GMT-0400
File Last Modified By:	M220583
Instrument SW Version:
Analysis SW Version:	Belysa 1.1.0
Printed By SW Version:	1.1.0
LLoQ Recovery Range	[70% 130%]
LLoQ CV Limit	20%
MDD Coefficient	2.5
Experiment Name:	Experiment 1
Experiment Description:
Experiment Created By:	M220583
Experiment Created On:	Fri Apr 16 09:27:39 2021 GMT-0400
Original Name	Current Name	ID	Units	Precision
Standards
Group	Location	Well ID	Expected	Sample ID	Fit	Avg. Result	Result	Message	Result SD	Result CV	Avg. MFI	MFI	MFI CV	MFI SD	Avg. Recovery	Recovery	n	Exclude	Exclude Reason
Standard Curve Group 1	A1 B1	1	0		4PL	-		EXT	-	-	13.5		0.0523783	0.707107	-		2
Standard Curve Group 1	A1	1	0		4PL		-	EXT				14				-
Standard Curve Group 1	B1	1	0		4PL		-	EXT				13				-
Standard Curve Group 1	C1 D1	2	78.1		4PL	101.278			16.3801	0.161735	19.25		0.091832	1.76777	1.29677		2
Standard Curve Group 1	C1	2	78.1		4PL		89.6953					18				1.14847
Standard Curve Group 1	D1	2	78.1		4PL		112.86					20.5				1.44507
Standard Curve Group 1	E1 F1	3	312.5		4PL	306.476			7.91601	0.0258292	74.5		0.0474568	3.53553	0.980722		2
Standard Curve Group 1	E1	3	312.5		4PL		300.878					72				0.96281
Standard Curve Group 1	F1	3	312.5		4PL		312.073					77				0.998634
Standard Curve Group 1	G1 H1	4	1250		4PL	1266.8			8.61259	0.00679869	1323		0.0128273	16.9706	1.01344		2
Standard Curve Group 1	G1	4	1250		4PL		1260.71					1311				1.00857
Standard Curve Group 1	H1	4	1250		4PL		1272.89					1335				1.01831
Standard Curve Group 1	A2 B2	5	5000		4PL	4880.51			560.27	0.114797	6318.5		0.0482334	304.763	0.976102		2
Standard Curve Group 1	A2	5	5000		4PL		4484.34					6103				0.896868
Standard Curve Group 1	B2	5	5000		4PL		5276.68					6534				1.05534
Standard Curve Group 1	C2 D2	6	20000		4PL	18380.5		EXT	1018.1	0.0553902	7758.75		0.0357712	277.539	0.919027		2
Standard Curve Group 1	C2	6	20000		4PL		19100.4	EXT				7955				0.955022
Standard Curve Group 1	D2	6	20000		4PL		17660.6	EXT				7562.5				0.883032
Standard Curve Group 1	E2 F2	7	80000		4PL	0			0	0	0		0	0	0		0	E2 F2
Standard Curve Group 1	E2	7	80000		4PL		18555.7	EXT				7806.5				0.231946		TRUE
Standard Curve Group 1	F2	7	80000		4PL		18906	EXT				7902				0.236325		TRUE
Unknowns
Group	Location	Well ID	Expected	Sample ID	Fit	Avg. Result	Result	Message	Result SD	Result CV	Avg. MFI	MFI	MFI CV	MFI SD	Avg. Recovery	Recovery	n	Exclude	Exclude Reason
Unknown Group 2	C3 D3 E3	10			4PL	186.332			3.21441	0.0172509	33.6667		0.022686	0.763763	-		3
Unknown Group 2	C3	10			4PL		183.514					33				-
Unknown Group 2	D3	10			4PL		189.833					34.5				-
Unknown Group 2	E3	10			4PL		185.651					33.5				-
Unknown Group 2	F3 G3 H3	11			4PL	159.076			7.34401	0.0461667	27.8333		0.0518578	1.44338	-		3
Unknown Group 2	F3	11			4PL		167.556					29.5				-
Unknown Group 2	G3	11			4PL		154.836					27				-
Unknown Group 2	H3	11			4PL		154.836					27				-
Unknown Group 2	A4 B4 C4	12			4PL	142.433			7.56625	0.0531214	24.8333		0.05067	1.25831	-		3
Unknown Group 2	A4	12			4PL		134.353					23.5				-
Unknown Group 2	B4	12			4PL		143.595					25				-
Unknown Group 2	C4	12			4PL		149.352					26				-
Unknown Group 2	D4 E4 F4	13			4PL	41.0171		BLOQ	22.0492	0.537562	15.1667		0.050358	0.763763	-		3
Unknown Group 2	D4	13			4PL		41.1248	BLOQ				15				-
Unknown Group 2	E4	13			4PL		18.9142	BLOQ				14.5				-
Unknown Group 2	F4	13			4PL		63.0123	BLOQ				16				-
Unknown Group 2	A5 G4 H4	14			4PL	42.6692		BLOQ, EXT	19.6166	0.459736	15		0.0666667	1	-		3
Unknown Group 2	A5	14			4PL		23.8705	EXT				14				-
Unknown Group 2	G4	14			4PL		41.1248	BLOQ				15				-
Unknown Group 2	H4	14			4PL		63.0123	BLOQ				16				-
Unknown Group 2	B5 C5 D5	15			4PL	121.563			8.24585	0.0678321	21.6667		0.0532939	1.1547	-		3
Unknown Group 2	B5	15			4PL		116.802					21				-
Unknown Group 2	C5	15			4PL		131.084					23				-
Unknown Group 2	D5	15			4PL		116.802					21				-
Unknown Group 2	E5 F5 G5	16			4PL	113.891			8.93522	0.0784541	20.6667		0.0558726	1.1547	-		3
Unknown Group 2	E5	16			4PL		124.208					22				-
Unknown Group 2	F5	16			4PL		108.732					20				-
Unknown Group 2	G5	16			4PL		108.732					20				-
Unknown Group 2	A6 B6 H5	17			4PL	124.514			15.9366	0.127991	22.1667		0.101712	2.25462	-		3
Unknown Group 2	A6	17			4PL		108.732					20				-
Unknown Group 2	B6	17			4PL		124.208					22				-
Unknown Group 2	H5	17			4PL		140.601					24.5				-
Unknown Group 2	C6 D6 E6	18			4PL	80.801		BLOQ	15.4055	0.190659	17.3333		0.0666173	1.1547	-		3
Unknown Group 2	C6	18			4PL		89.6953					18				-
Unknown Group 2	D6	18			4PL		63.0123	BLOQ				16				-
Unknown Group 2	E6	18			4PL		89.6953					18				-
Unknown Group 2	F6 G6 H6	19			4PL	14.093		EXT	2.44436	0.173445	12		0.0416667	0.5	-		3
Unknown Group 2	F6	19			4PL		16.5374	EXT				12.5				-
Unknown Group 2	G6	19			4PL		11.6487	EXT				11.5				-
Unknown Group 2	H6	19			4PL		14.093	EXT				12				-
Unknown Group 2	A7 B7 C7	20			4PL	133.502			16.2915	0.122032	23.5		0.106383	2.5	-		3
Unknown Group 2	A7	20			4PL		116.802					21				-
Unknown Group 2	B7	20			4PL		149.352					26				-
Unknown Group 2	C7	20			4PL		134.353					23.5				-
Unknown Group 2	D7 E7 F7	21			4PL	132.64			14.048	0.105911	23.3333		0.0892143	2.08167	-		3
Unknown Group 2	D7	21			4PL		143.595					25				-
Unknown Group 2	E7	21			4PL		116.802					21				-
Unknown Group 2	F7	21			4PL		137.523					24				-
Unknown Group 2	A8 G7 H7	22			4PL	100.215			16.3848	0.163497	19.1667		0.0916144	1.75594	-		3
Unknown Group 2	A8	22			4PL		84.0402					17.5				-
Unknown Group 2	G7	22			4PL		116.802					21				-
Unknown Group 2	H7	22			4PL		99.8021					19				-
Unknown Group 2	B8 C8 D8	23			4PL	52.556		BLOQ	10.9763	0.208849	15.5		0.0322581	0.5	-		3
Unknown Group 2	B8	23			4PL		63.0123	BLOQ				16				-
Unknown Group 2	C8	23			4PL		53.531	BLOQ				15.5				-
Unknown Group 2	D8	23			4PL		41.1248	BLOQ				15				-
Unknown Group 2	E8 F8 G8	24			4PL	85.1631		BLOQ	12.6778	0.148865	17.6667		0.0653604	1.1547	-		3
Unknown Group 2	E8	24			4PL		77.8435	BLOQ				17				-
Unknown Group 2	F8	24			4PL		77.8435	BLOQ				17				-
Unknown Group 2	G8	24			4PL		99.8021					19				-
Unknown Group 2	A9 B9 H8	25			4PL	119.271			4.27615	0.0358525	21.3333		0.0270633	0.57735	-		3
Unknown Group 2	A9	25			4PL		124.208					22				-
Unknown Group 2	B9	25			4PL		116.802					21				-
Unknown Group 2	H8	25			4PL		116.802					21				-
Unknown Group 2	C9 D9 E9	26			4PL	146.068			12.2322	0.083743	25.5		0.0854686	2.17945	-		3
Unknown Group 2	C9	26			4PL		140.601					24.5				-
Unknown Group 2	D9	26			4PL		160.081					28				-
Unknown Group 2	E9	26			4PL		137.523					24				-
Unknown Group 2	F9 G9 H9	27			4PL	149.91			11.4408	0.076318	26.1667		0.0772252	2.02073	-		3
Unknown Group 2	F9	27			4PL		152.126					26.5				-
Unknown Group 2	G9	27			4PL		137.523					24				-
Unknown Group 2	H9	27			4PL		160.081					28				-
Unknown Group 2	A10 B10 C10	28			4PL	30.4982		BLOQ, EXT	19.947	0.65404	13.8333		0.10434	1.44338	-		3
Unknown Group 2	A10	28			4PL		18.9818	EXT				13				-
Unknown Group 2	B10	28			4PL		53.531	BLOQ				15.5				-
Unknown Group 2	C10	28			4PL		18.9818	EXT				13				-
Unknown Group 2	D10 E10 F10	29			4PL	39.4101		BLOQ, EXT	24.5047	0.621787	14.3333		0.145233	2.08167	-		3
Unknown Group 2	D10	29			4PL		41.1248	BLOQ				15				-
Unknown Group 2	E10	29			4PL		63.0123	BLOQ				16				-
Unknown Group 2	F10	29			4PL		14.093	EXT				12				-
Unknown Group 2	A11 G10 H10	30			4PL	109.975			6.29825	0.0572699	20.1667		0.0378725	0.763763	-		3
Unknown Group 2	A11	30			4PL		116.802					21				-
Unknown Group 2	G10	30			4PL		108.732					20				-
Unknown Group 2	H10	30			4PL		104.391					19.5				-
Unknown Group 2	B11 C11 D11	31			4PL	148.263			7.17958	0.0484247	25.8333		0.0487086	1.25831	-		3
Unknown Group 2	B11	31			4PL		154.836					27				-
Unknown Group 2	C11	31			4PL		149.352					26				-
Unknown Group 2	D11	31			4PL		140.601					24.5				-
Unknown Group 2	E11 F11 G11	32			4PL	108.445			8.50354	0.0784131	20		0.05	1	-		3
Unknown Group 2	E11	32			4PL		116.802					21				-
Unknown Group 2	F11	32			4PL		108.732					20				-
Unknown Group 2	G11	32			4PL		99.8021					19				-
Unknown Group 2	A12 B12 H11	33			4PL	42.6692		BLOQ, EXT	19.6166	0.459736	15		0.0666667	1	-		3
Unknown Group 2	A12	33			4PL		41.1248	BLOQ				15				-
Unknown Group 2	B12	33			4PL		23.8705	EXT				14				-
Unknown Group 2	H11	33			4PL		63.0123	BLOQ				16				-
Unknown Group 2	C12 D12 E12	34			4PL	57.4998		BLOQ	18.6783	0.324841	15.8333		0.0657368	1.04083	-		3
Unknown Group 2	C12	34			4PL		41.1248	BLOQ				15				-
Unknown Group 2	D12	34			4PL		77.8435	BLOQ				17				-
Unknown Group 2	E12	34			4PL		53.531	BLOQ				15.5				-
Curves
Group	Analyte	Fit	LLoQ	MDD	LoD	R Squared	Slope	Weighting	Equation
Standard Curve Group 1	G-CSF (18)	4PL	78.1	1.76777	10.3706	0.998379	0.235708	1/y^2	y = 14.40 + (7741.41 - 14.40)/(1 + (2531.90/x)^2.30)

## Sheet: IL-1a (19)
File Name:	Untitled Test Results
Source File Name:	C:/Users/M220583/Desktop/EquineCytokines_Apr15_GL_RESULTS.xlsx
Executed By:
Executed On:
Instrument:	LX10010315403
File Last Modified:	Fri Apr 16 09:40:25 2021 GMT-0400
File Last Modified By:	M220583
Instrument SW Version:
Analysis SW Version:	Belysa 1.1.0
Printed By SW Version:	1.1.0
LLoQ Recovery Range	[70% 130%]
LLoQ CV Limit	20%
MDD Coefficient	2.5
Experiment Name:	Experiment 1
Experiment Description:
Experiment Created By:	M220583
Experiment Created On:	Fri Apr 16 09:27:39 2021 GMT-0400
Original Name	Current Name	ID	Units	Precision
Standards
Group	Location	Well ID	Expected	Sample ID	Fit	Avg. Result	Result	Message	Result SD	Result CV	Avg. MFI	MFI	MFI CV	MFI SD	Avg. Recovery	Recovery	n	Exclude	Exclude Reason
Standard Curve Group 1	A1 B1	1	0		4PL	-		ND, EXT	-	-	18.25		0.174355	3.18198	-		2
Standard Curve Group 1	A1	1	0		4PL		-	EXT				16				-
Standard Curve Group 1	B1	1	0		4PL		-	ND				20.5				-
Standard Curve Group 1	C1 D1	2	58.5938		4PL	67.0908			13.3096	0.198382	33.5		0.105538	3.53553	1.14502		2
Standard Curve Group 1	C1	2	58.5938		4PL		57.6795					31				0.984397
Standard Curve Group 1	D1	2	58.5938		4PL		76.5021					36				1.30564
Standard Curve Group 1	E1 F1	3	234.375		4PL	231.409			3.2775	0.0141632	82.75		0.0128176	1.06066	0.987347		2
Standard Curve Group 1	E1	3	234.375		4PL		233.727					83.5				0.997235
Standard Curve Group 1	F1	3	234.375		4PL		229.092					82				0.977459
Standard Curve Group 1	G1 H1	4	937.5		4PL	897.18			58.3534	0.0650409	325		0.0696228	22.6274	0.956992		2
Standard Curve Group 1	G1	4	937.5		4PL		855.918					309				0.912979
Standard Curve Group 1	H1	4	937.5		4PL		938.442					341				1.00101
Standard Curve Group 1	A2 B2	5	3750		4PL	3945.5			71.6413	0.0181577	1548.25		0.0180402	27.9307	1.05213		2
Standard Curve Group 1	A2	5	3750		4PL		3894.84					1528.5				1.03862
Standard Curve Group 1	B2	5	3750		4PL		3996.15					1568				1.06564
Standard Curve Group 1	C2 D2	6	15000		4PL	14991.2			524.637	0.0349964	4803		0.0231138	111.016	0.999411		2
Standard Curve Group 1	C2	6	15000		4PL		15362.1					4881.5				1.02414
Standard Curve Group 1	D2	6	15000		4PL		14620.2					4724.5				0.974679
Standard Curve Group 1	E2 F2	7	60000		4PL	58159.6		EXT	2740.31	0.0471171	8776.75		0.0365366	320.673	0.969326		2
Standard Curve Group 1	E2	7	60000		4PL		60097.3	EXT				9003.5				1.00162
Standard Curve Group 1	F2	7	60000		4PL		56221.9	EXT				8550				0.937031
Unknowns
Group	Location	Well ID	Expected	Sample ID	Fit	Avg. Result	Result	Message	Result SD	Result CV	Avg. MFI	MFI	MFI CV	MFI SD	Avg. Recovery	Recovery	n	Exclude	Exclude Reason
Unknown Group 2	C3 D3 E3	10			4PL	-		ND, EXT	-	-	17.5		0.0494872	0.866025	-		3
Unknown Group 2	C3	10			4PL		-	EXT				17				-
Unknown Group 2	D3	10			4PL		-	EXT				17				-
Unknown Group 2	E3	10			4PL		-	ND				18.5				-
Unknown Group 2	F3 G3 H3	11			4PL	-		EXT	-	-	16.6667		0.0916515	1.52753	-		3
Unknown Group 2	F3	11			4PL		-	EXT				18				-
Unknown Group 2	G3	11			4PL		-	EXT				17				-
Unknown Group 2	H3	11			4PL		-	EXT				15				-
Unknown Group 2	A4 B4 C4	12			4PL	-		EXT	-	-	16.3333		0.093522	1.52753	-		3
Unknown Group 2	A4	12			4PL		-	EXT				16				-
Unknown Group 2	B4	12			4PL		-	EXT				15				-
Unknown Group 2	C4	12			4PL		-	EXT				18				-
Unknown Group 2	D4 E4 F4	13			4PL	-		EXT	-	-	16		0.0625	1	-		3
Unknown Group 2	D4	13			4PL		-	EXT				17				-
Unknown Group 2	E4	13			4PL		-	EXT				16				-
Unknown Group 2	F4	13			4PL		-	EXT				15				-
Unknown Group 2	A5 G4 H4	14			4PL	-		EXT	-	-	16.3333		0.035348	0.57735	-		3
Unknown Group 2	A5	14			4PL		-	EXT				16				-
Unknown Group 2	G4	14			4PL		-	EXT				16				-
Unknown Group 2	H4	14			4PL		-	EXT				17				-
Unknown Group 2	B5 C5 D5	15			4PL	-		EXT	-	-	15		0.0666667	1	-		3
Unknown Group 2	B5	15			4PL		-	EXT				15				-
Unknown Group 2	C5	15			4PL		-	EXT				16				-
Unknown Group 2	D5	15			4PL		-	EXT				14				-
Unknown Group 2	E5 F5 G5	16			4PL	-		EXT	-	-	14.8333		0.0848296	1.25831	-		3
Unknown Group 2	E5	16			4PL		-	EXT				16				-
Unknown Group 2	F5	16			4PL		-	EXT				15				-
Unknown Group 2	G5	16			4PL		-	EXT				13.5				-
Unknown Group 2	A6 B6 H5	17			4PL	-		EXT	-	-	14		0.0714286	1	-		3
Unknown Group 2	A6	17			4PL		-	EXT				15				-
Unknown Group 2	B6	17			4PL		-	EXT				13				-
Unknown Group 2	H5	17			4PL		-	EXT				14				-
Unknown Group 2	C6 D6 E6	18			4PL	-		EXT	-	-	14.8333		0.108356	1.60728	-		3
Unknown Group 2	C6	18			4PL		-	EXT				16				-
Unknown Group 2	D6	18			4PL		-	EXT				15.5				-
Unknown Group 2	E6	18			4PL		-	EXT				13				-
Unknown Group 2	F6 G6 H6	19			4PL	-		EXT	-	-	12.6667		0.120594	1.52753	-		3
Unknown Group 2	F6	19			4PL		-	EXT				13				-
Unknown Group 2	G6	19			4PL		-	EXT				14				-
Unknown Group 2	H6	19			4PL		-	EXT				11				-
Unknown Group 2	A7 B7 C7	20			4PL	-		EXT	-	-	13.6667		0.0422451	0.57735	-		3
Unknown Group 2	A7	20			4PL		-	EXT				14				-
Unknown Group 2	B7	20			4PL		-	EXT				13				-
Unknown Group 2	C7	20			4PL		-	EXT				14				-
Unknown Group 2	D7 E7 F7	21			4PL	-		EXT	-	-	14.3333		0.0402803	0.57735	-		3
Unknown Group 2	D7	21			4PL		-	EXT				14				-
Unknown Group 2	E7	21			4PL		-	EXT				14				-
Unknown Group 2	F7	21			4PL		-	EXT				15				-
Unknown Group 2	A8 G7 H7	22			4PL	-		EXT	-	-	14.6667		0.0787296	1.1547	-		3
Unknown Group 2	A8	22			4PL		-	EXT				14				-
Unknown Group 2	G7	22			4PL		-	EXT				16				-
Unknown Group 2	H7	22			4PL		-	EXT				14				-
Unknown Group 2	B8 C8 D8	23			4PL	-		EXT	-	-	13.6667		0.11177	1.52753	-		3
Unknown Group 2	B8	23			4PL		-	EXT				14				-
Unknown Group 2	C8	23			4PL		-	EXT				15				-
Unknown Group 2	D8	23			4PL		-	EXT				12				-
Unknown Group 2	E8 F8 G8	24			4PL	-		EXT	-	-	14.1667		0.0734706	1.04083	-		3
Unknown Group 2	E8	24			4PL		-	EXT				13				-
Unknown Group 2	F8	24			4PL		-	EXT				14.5				-
Unknown Group 2	G8	24			4PL		-	EXT				15				-
Unknown Group 2	A9 B9 H8	25			4PL	-		EXT	-	-	14.3333		0.0402803	0.57735	-		3
Unknown Group 2	A9	25			4PL		-	EXT				14				-
Unknown Group 2	B9	25			4PL		-	EXT				15				-
Unknown Group 2	H8	25			4PL		-	EXT				14				-
Unknown Group 2	C9 D9 E9	26			4PL	-		EXT	-	-	14.5		0.0597259	0.866025	-		3
Unknown Group 2	C9	26			4PL		-	EXT				15				-
Unknown Group 2	D9	26			4PL		-	EXT				15				-
Unknown Group 2	E9	26			4PL		-	EXT				13.5				-
Unknown Group 2	F9 G9 H9	27			4PL	-		EXT	-	-	12.3333		0.383174	4.72582	-		3
Unknown Group 2	F9	27			4PL		-	EXT				14				-
Unknown Group 2	G9	27			4PL		-	EXT				16				-
Unknown Group 2	H9	27			4PL		-	EXT				7				-
Unknown Group 2	A10 B10 C10	28			4PL	-		EXT	-	-	13.3333		0.0433013	0.57735	-		3
Unknown Group 2	A10	28			4PL		-	EXT				13				-
Unknown Group 2	B10	28			4PL		-	EXT				13				-
Unknown Group 2	C10	28			4PL		-	EXT				14				-
Unknown Group 2	D10 E10 F10	29			4PL	-		EXT	-	-	14.3333		0.0805605	1.1547	-		3
Unknown Group 2	D10	29			4PL		-	EXT				15				-
Unknown Group 2	E10	29			4PL		-	EXT				15				-
Unknown Group 2	F10	29			4PL		-	EXT				13				-
Unknown Group 2	A11 G10 H10	30			4PL	-		EXT	-	-	14.6667		0.171587	2.51661	-		3
Unknown Group 2	A11	30			4PL		-	EXT				12				-
Unknown Group 2	G10	30			4PL		-	EXT				17				-
Unknown Group 2	H10	30			4PL		-	EXT				15				-
Unknown Group 2	B11 C11 D11	31			4PL	-		EXT	-	-	14.6667		0.0393648	0.57735	-		3
Unknown Group 2	B11	31			4PL		-	EXT				14				-
Unknown Group 2	C11	31			4PL		-	EXT				15				-
Unknown Group 2	D11	31			4PL		-	EXT				15				-
Unknown Group 2	E11 F11 G11	32			4PL	-		EXT	-	-	14.6667		0.0393648	0.57735	-		3
Unknown Group 2	E11	32			4PL		-	EXT				14				-
Unknown Group 2	F11	32			4PL		-	EXT				15				-
Unknown Group 2	G11	32			4PL		-	EXT				15				-
Unknown Group 2	A12 B12 H11	33			4PL	-		EXT	-	-	12.6667		0.0455803	0.57735	-		3
Unknown Group 2	A12	33			4PL		-	EXT				13				-
Unknown Group 2	B12	33			4PL		-	EXT				12				-
Unknown Group 2	H11	33			4PL		-	EXT				13				-
Unknown Group 2	C12 D12 E12	34			4PL	-		EXT	-	-	13.3333		0.0433013	0.57735	-		3
Unknown Group 2	C12	34			4PL		-	EXT				13				-
Unknown Group 2	D12	34			4PL		-	EXT				13				-
Unknown Group 2	E12	34			4PL		-	EXT				14				-
Curves
Group	Analyte	Fit	LLoQ	MDD	LoD	R Squared	Slope	Weighting	Equation
Standard Curve Group 1	IL-1a (19)	4PL	58.5938	7.95495	34.543	0.999039	0.280178	1/y^2	y = 18.16 + (11103.64 - 18.16)/(1 + (18975.80/x)^1.17)

## Sheet: GM-CSF (20)
File Name:	Untitled Test Results
Source File Name:	C:/Users/M220583/Desktop/EquineCytokines_Apr15_GL_RESULTS.xlsx
Executed By:
Executed On:
Instrument:	LX10010315403
File Last Modified:	Fri Apr 16 09:40:25 2021 GMT-0400
File Last Modified By:	M220583
Instrument SW Version:
Analysis SW Version:	Belysa 1.1.0
Printed By SW Version:	1.1.0
LLoQ Recovery Range	[70% 130%]
LLoQ CV Limit	20%
MDD Coefficient	2.5
Experiment Name:	Experiment 1
Experiment Description:
Experiment Created By:	M220583
Experiment Created On:	Fri Apr 16 09:27:39 2021 GMT-0400
Original Name	Current Name	ID	Units	Precision
Standards
Group	Location	Well ID	Expected	Sample ID	Fit	Avg. Result	Result	Message	Result SD	Result CV	Avg. MFI	MFI	MFI CV	MFI SD	Avg. Recovery	Recovery	n	Exclude	Exclude Reason
Standard Curve Group 1	A1 B1	1	0		5PL	-		ND, EXT	-	-	45		0.031427	1.41421	-		2
Standard Curve Group 1	A1	1	0		5PL		-	ND				46				-
Standard Curve Group 1	B1	1	0		5PL		-	EXT				44				-
Standard Curve Group 1	C1 D1	2	4.88281		5PL	4.91681			0.590625	0.120124	73.5		0.0481025	3.53553	1.00696		2
Standard Curve Group 1	C1	2	4.88281		5PL		5.33444					76				1.09249
Standard Curve Group 1	D1	2	4.88281		5PL		4.49917					71				0.921431
Standard Curve Group 1	E1 F1	3	19.5312		5PL	19.4197			1.4402	0.0741618	160		0.053033	8.48528	0.994291		2
Standard Curve Group 1	E1	3	19.5312		5PL		18.4014					154				0.94215
Standard Curve Group 1	F1	3	19.5312		5PL		20.4381					166				1.04643
Standard Curve Group 1	G1 H1	4	78.125		5PL	79.8634			2.04694	0.0256305	493.5		0.0214926	10.6066	1.02225		2
Standard Curve Group 1	G1	4	78.125		5PL		78.416					486				1.00373
Standard Curve Group 1	H1	4	78.125		5PL		81.3108					501				1.04078
Standard Curve Group 1	A2 B2	5	312.5		5PL	305.372			18.6624	0.0611136	1482		0.047713	70.7107	0.977189		2
Standard Curve Group 1	A2	5	312.5		5PL		292.175					1432				0.934961
Standard Curve Group 1	B2	5	312.5		5PL		318.568					1532				1.01942
Standard Curve Group 1	C2 D2	6	1250		5PL	1280.13			69.8812	0.0545893	4063.5		0.0335847	136.472	1.0241		2
Standard Curve Group 1	C2	6	1250		5PL		1329.54					4160				1.06363
Standard Curve Group 1	D2	6	1250		5PL		1230.71					3967				0.984571
Standard Curve Group 1	E2 F2	7	5000		5PL	4901.36		EXT	62.6889	0.0127901	8211.25		0.012788	105.005	0.980273		2
Standard Curve Group 1	E2	7	5000		5PL		4857.04					8137				0.971407
Standard Curve Group 1	F2	7	5000		5PL		4945.69	EXT				8285.5				0.989138
Unknowns
Group	Location	Well ID	Expected	Sample ID	Fit	Avg. Result	Result	Message	Result SD	Result CV	Avg. MFI	MFI	MFI CV	MFI SD	Avg. Recovery	Recovery	n	Exclude	Exclude Reason
Unknown Group 2	C3 D3 E3	10			5PL	-		EXT	-	-	40		0.05	2	-		3
Unknown Group 2	C3	10			5PL		-	EXT				42				-
Unknown Group 2	D3	10			5PL		-	EXT				40				-
Unknown Group 2	E3	10			5PL		-	EXT				38				-
Unknown Group 2	F3 G3 H3	11			5PL	-		EXT	-	-	37.6667		0.119715	4.50925	-		3
Unknown Group 2	F3	11			5PL		-	EXT				42				-
Unknown Group 2	G3	11			5PL		-	EXT				38				-
Unknown Group 2	H3	11			5PL		-	EXT				33				-
Unknown Group 2	A4 B4 C4	12			5PL	-		EXT	-	-	37.6667		0.0153279	0.57735	-		3
Unknown Group 2	A4	12			5PL		-	EXT				38				-
Unknown Group 2	B4	12			5PL		-	EXT				37				-
Unknown Group 2	C4	12			5PL		-	EXT				38				-
Unknown Group 2	D4 E4 F4	13			5PL	-		EXT	-	-	38.5		0.0468253	1.80278	-		3
Unknown Group 2	D4	13			5PL		-	EXT				40				-
Unknown Group 2	E4	13			5PL		-	EXT				39				-
Unknown Group 2	F4	13			5PL		-	EXT				36.5				-
Unknown Group 2	A5 G4 H4	14			5PL	-		EXT	-	-	38		0.0263158	1	-		3
Unknown Group 2	A5	14			5PL		-	EXT				37				-
Unknown Group 2	G4	14			5PL		-	EXT				38				-
Unknown Group 2	H4	14			5PL		-	EXT				39				-
Unknown Group 2	B5 C5 D5	15			5PL	-		EXT	-	-	31.1667		0.0403734	1.25831	-		3
Unknown Group 2	B5	15			5PL		-	EXT				32.5				-
Unknown Group 2	C5	15			5PL		-	EXT				30				-
Unknown Group 2	D5	15			5PL		-	EXT				31				-
Unknown Group 2	E5 F5 G5	16			5PL	-		EXT	-	-	30.5		0.0751242	2.29129	-		3
Unknown Group 2	E5	16			5PL		-	EXT				30				-
Unknown Group 2	F5	16			5PL		-	EXT				33				-
Unknown Group 2	G5	16			5PL		-	EXT				28.5				-
Unknown Group 2	A6 B6 H5	17			5PL	-		EXT	-	-	30.1667		0.0817605	2.46644	-		3
Unknown Group 2	A6	17			5PL		-	EXT				28.5				-
Unknown Group 2	B6	17			5PL		-	EXT				29				-
Unknown Group 2	H5	17			5PL		-	EXT				33				-
Unknown Group 2	C6 D6 E6	18			5PL	-		EXT	-	-	27.6667		0.0208681	0.57735	-		3
Unknown Group 2	C6	18			5PL		-	EXT				27				-
Unknown Group 2	D6	18			5PL		-	EXT				28				-
Unknown Group 2	E6	18			5PL		-	EXT				28				-
Unknown Group 2	F6 G6 H6	19			5PL	-		EXT	-	-	23		0.173913	4	-		3
Unknown Group 2	F6	19			5PL		-	EXT				27				-
Unknown Group 2	G6	19			5PL		-	EXT				23				-
Unknown Group 2	H6	19			5PL		-	EXT				19				-
Unknown Group 2	A7 B7 C7	20			5PL	-		EXT	-	-	29		0.0912328	2.64575	-		3
Unknown Group 2	A7	20			5PL		-	EXT				27				-
Unknown Group 2	B7	20			5PL		-	EXT				28				-
Unknown Group 2	C7	20			5PL		-	EXT				32				-
Unknown Group 2	D7 E7 F7	21			5PL	-		EXT	-	-	31.6667		0.059778	1.89297	-		3
Unknown Group 2	D7	21			5PL		-	EXT				32.5				-
Unknown Group 2	E7	21			5PL		-	EXT				29.5				-
Unknown Group 2	F7	21			5PL		-	EXT				33				-
Unknown Group 2	A8 G7 H7	22			5PL	-		EXT	-	-	32.3333		0.047243	1.52753	-		3
Unknown Group 2	A8	22			5PL		-	EXT				34				-
Unknown Group 2	G7	22			5PL		-	EXT				32				-
Unknown Group 2	H7	22			5PL		-	EXT				31				-
Unknown Group 2	B8 C8 D8	23			5PL	-		EXT	-	-	22.3333		0.051703	1.1547	-		3
Unknown Group 2	B8	23			5PL		-	EXT				23				-
Unknown Group 2	C8	23			5PL		-	EXT				23				-
Unknown Group 2	D8	23			5PL		-	EXT				21				-
Unknown Group 2	E8 F8 G8	24			5PL	-		EXT	-	-	19		0.0526316	1	-		3
Unknown Group 2	E8	24			5PL		-	EXT				18				-
Unknown Group 2	F8	24			5PL		-	EXT				20				-
Unknown Group 2	G8	24			5PL		-	EXT				19				-
Unknown Group 2	A9 B9 H8	25			5PL	-		EXT	-	-	30.8333		0.0247707	0.763763	-		3
Unknown Group 2	A9	25			5PL		-	EXT				30				-
Unknown Group 2	B9	25			5PL		-	EXT				31				-
Unknown Group 2	H8	25			5PL		-	EXT				31.5				-
Unknown Group 2	C9 D9 E9	26			5PL	-		EXT	-	-	33		0.0524864	1.73205	-		3
Unknown Group 2	C9	26			5PL		-	EXT				35				-
Unknown Group 2	D9	26			5PL		-	EXT				32				-
Unknown Group 2	E9	26			5PL		-	EXT				32				-
Unknown Group 2	F9 G9 H9	27			5PL	-		EXT	-	-	30.3333		0.0951676	2.88675	-		3
Unknown Group 2	F9	27			5PL		-	EXT				32				-
Unknown Group 2	G9	27			5PL		-	EXT				32				-
Unknown Group 2	H9	27			5PL		-	EXT				27				-
Unknown Group 2	A10 B10 C10	28			5PL	-		EXT	-	-	23		0.0434783	1	-		3
Unknown Group 2	A10	28			5PL		-	EXT				23				-
Unknown Group 2	B10	28			5PL		-	EXT				24				-
Unknown Group 2	C10	28			5PL		-	EXT				22				-
Unknown Group 2	D10 E10 F10	29			5PL	-		EXT	-	-	27.6667		0.10434	2.88675	-		3
Unknown Group 2	D10	29			5PL		-	EXT				31				-
Unknown Group 2	E10	29			5PL		-	EXT				26				-
Unknown Group 2	F10	29			5PL		-	EXT				26				-
Unknown Group 2	A11 G10 H10	30			5PL	-		EXT	-	-	30.6667		0.0376533	1.1547	-		3
Unknown Group 2	A11	30			5PL		-	EXT				32				-
Unknown Group 2	G10	30			5PL		-	EXT				30				-
Unknown Group 2	H10	30			5PL		-	EXT				30				-
Unknown Group 2	B11 C11 D11	31			5PL	-		EXT	-	-	33.6667		0.0685961	2.3094	-		3
Unknown Group 2	B11	31			5PL		-	EXT				31				-
Unknown Group 2	C11	31			5PL		-	EXT				35				-
Unknown Group 2	D11	31			5PL		-	EXT				35				-
Unknown Group 2	E11 F11 G11	32			5PL	-		EXT	-	-	28.1667		0.144577	4.07226	-		3
Unknown Group 2	E11	32			5PL		-	EXT				31				-
Unknown Group 2	F11	32			5PL		-	EXT				30				-
Unknown Group 2	G11	32			5PL		-	EXT				23.5				-
Unknown Group 2	A12 B12 H11	33			5PL	-		EXT	-	-	21.1667		0.0594475	1.25831	-		3
Unknown Group 2	A12	33			5PL		-	EXT				22.5				-
Unknown Group 2	B12	33			5PL		-	EXT				21				-
Unknown Group 2	H11	33			5PL		-	EXT				20				-
Unknown Group 2	C12 D12 E12	34			5PL	-		EXT	-	-	17.6667		0.0326802	0.57735	-		3
Unknown Group 2	C12	34			5PL		-	EXT				18				-
Unknown Group 2	D12	34			5PL		-	EXT				17				-
Unknown Group 2	E12	34			5PL		-	EXT				18				-
Curves
Group	Analyte	Fit	LLoQ	MDD	LoD	R Squared	Slope	Weighting	Equation
Standard Curve Group 1	GM-CSF (20)	5PL	4.88281	3.53553	0.720047	0.999603	5.90507	1/y^2	y = 44.93 + (21823.80 - 44.93)/((1 + (2371.32/x)^0.55))^1.92

## Sheet: IL-18 (33)
File Name:	Untitled Test Results
Source File Name:	C:/Users/M220583/Desktop/EquineCytokines_Apr15_GL_RESULTS.xlsx
Executed By:
Executed On:
Instrument:	LX10010315403
File Last Modified:	Fri Apr 16 09:40:25 2021 GMT-0400
File Last Modified By:	M220583
Instrument SW Version:
Analysis SW Version:	Belysa 1.1.0
Printed By SW Version:	1.1.0
LLoQ Recovery Range	[70% 130%]
LLoQ CV Limit	20%
MDD Coefficient	2.5
Experiment Name:	Experiment 1
Experiment Description:
Experiment Created By:	M220583
Experiment Created On:	Fri Apr 16 09:27:39 2021 GMT-0400
Original Name	Current Name	ID	Units	Precision
Standards
Group	Location	Well ID	Expected	Sample ID	Fit	Avg. Result	Result	Message	Result SD	Result CV	Avg. MFI	MFI	MFI CV	MFI SD	Avg. Recovery	Recovery	n	Exclude	Exclude Reason
Standard Curve Group 1	A1 B1	1	0		5PL	-		EXT	-	-	13		0	0	-		2
Standard Curve Group 1	A1	1	0		5PL		-	EXT				13				-
Standard Curve Group 1	B1	1	0		5PL		-	EXT				13				-
Standard Curve Group 1	C1 D1	2	34.1797		5PL	34.5941			0.463317	0.0133929	96.25		0.0110198	1.06066	1.01213		2
Standard Curve Group 1	C1	2	34.1797		5PL		34.2665					95.5				1.00254
Standard Curve Group 1	D1	2	34.1797		5PL		34.9217					97				1.02171
Standard Curve Group 1	E1 F1	3	136.719		5PL	136.025			3.30987	0.0243328	319		0.0221664	7.07107	0.994926		2
Standard Curve Group 1	E1	3	136.719		5PL		138.366					324				1.01204
Standard Curve Group 1	F1	3	136.719		5PL		133.685					314				0.977808
Standard Curve Group 1	G1 H1	4	546.875		5PL	535.684			21.3698	0.0398925	1130.5		0.0369034	41.7193	0.979537		2
Standard Curve Group 1	G1	4	546.875		5PL		520.574					1101				0.951906
Standard Curve Group 1	H1	4	546.875		5PL		550.795					1160				1.00717
Standard Curve Group 1	A2 B2	5	2187.5		5PL	2263.95			59.7319	0.0263839	4082.5		0.0216505	88.3883	1.03495		2
Standard Curve Group 1	A2	5	2187.5		5PL		2221.71					4020				1.01564
Standard Curve Group 1	B2	5	2187.5		5PL		2306.19					4145				1.05426
Standard Curve Group 1	C2 D2	6	8750		5PL	8529.33			841.797	0.0986944	9648		0.0426551	411.536	0.97478		2
Standard Curve Group 1	C2	6	8750		5PL		9124.57					9939				1.04281
Standard Curve Group 1	D2	6	8750		5PL		7934.09					9357				0.906753
Standard Curve Group 1	E2 F2	7	35000		5PL	33173.8		EXT	1672.84	0.0504266	13348.8		0.0303263	404.819	0.947822		2
Standard Curve Group 1	E2	7	35000		5PL		34356.6	EXT				13635				0.981618
Standard Curve Group 1	F2	7	35000		5PL		31990.9	EXT				13062.5				0.914025
Unknowns
Group	Location	Well ID	Expected	Sample ID	Fit	Avg. Result	Result	Message	Result SD	Result CV	Avg. MFI	MFI	MFI CV	MFI SD	Avg. Recovery	Recovery	n	Exclude	Exclude Reason
Unknown Group 2	C3 D3 E3	10			5PL	-		EXT	-	-	11.8333		0.0243951	0.288675	-		3
Unknown Group 2	C3	10			5PL		-	EXT				12				-
Unknown Group 2	D3	10			5PL		-	EXT				11.5				-
Unknown Group 2	E3	10			5PL		-	EXT				12				-
Unknown Group 2	F3 G3 H3	11			5PL	-		EXT	-	-	12.6667		0.0455803	0.57735	-		3
Unknown Group 2	F3	11			5PL		-	EXT				13				-
Unknown Group 2	G3	11			5PL		-	EXT				13				-
Unknown Group 2	H3	11			5PL		-	EXT				12				-
Unknown Group 2	A4 B4 C4	12			5PL	-		EXT	-	-	12.1667		0.062775	0.763763	-		3
Unknown Group 2	A4	12			5PL		-	EXT				12				-
Unknown Group 2	B4	12			5PL		-	EXT				13				-
Unknown Group 2	C4	12			5PL		-	EXT				11.5				-
Unknown Group 2	D4 E4 F4	13			5PL	-		EXT	-	-	12.8333		0.0224942	0.288675	-		3
Unknown Group 2	D4	13			5PL		-	EXT				12.5				-
Unknown Group 2	E4	13			5PL		-	EXT				13				-
Unknown Group 2	F4	13			5PL		-	EXT				13				-
Unknown Group 2	A5 G4 H4	14			5PL	-		BLOQ, EXT	-	-	13.1667		0.0790506	1.04083	-		3
Unknown Group 2	A5	14			5PL		0.157407	BLOQ				13.5				-
Unknown Group 2	G4	14			5PL		-	EXT				12				-
Unknown Group 2	H4	14			5PL		0.328987	BLOQ				14				-
Unknown Group 2	B5 C5 D5	15			5PL	-		EXT	-	-	12.6667		0.0455803	0.57735	-		3
Unknown Group 2	B5	15			5PL		-	EXT				13				-
Unknown Group 2	C5	15			5PL		-	EXT				13				-
Unknown Group 2	D5	15			5PL		-	EXT				12				-
Unknown Group 2	E5 F5 G5	16			5PL	-		EXT	-	-	12.6667		0.0455803	0.57735	-		3
Unknown Group 2	E5	16			5PL		-	EXT				13				-
Unknown Group 2	F5	16			5PL		-	EXT				13				-
Unknown Group 2	G5	16			5PL		-	EXT				12				-
Unknown Group 2	A6 B6 H5	17			5PL	-		EXT	-	-	12		0	0	-		3
Unknown Group 2	A6	17			5PL		-	EXT				12				-
Unknown Group 2	B6	17			5PL		-	EXT				12				-
Unknown Group 2	H5	17			5PL		-	EXT				12				-
Unknown Group 2	C6 D6 E6	18			5PL	-		EXT	-	-	12		0.0833333	1	-		3
Unknown Group 2	C6	18			5PL		-	EXT				13				-
Unknown Group 2	D6	18			5PL		-	EXT				12				-
Unknown Group 2	E6	18			5PL		-	EXT				11				-
Unknown Group 2	F6 G6 H6	19			5PL	-		EXT	-	-	11.8333		0.0243951	0.288675	-		3
Unknown Group 2	F6	19			5PL		-	EXT				12				-
Unknown Group 2	G6	19			5PL		-	EXT				11.5				-
Unknown Group 2	H6	19			5PL		-	EXT				12				-
Unknown Group 2	A7 B7 C7	20			5PL	-		EXT	-	-	12.3333		0.0468122	0.57735	-		3
Unknown Group 2	A7	20			5PL		-	EXT				12				-
Unknown Group 2	B7	20			5PL		-	EXT				13				-
Unknown Group 2	C7	20			5PL		-	EXT				12				-
Unknown Group 2	D7 E7 F7	21			5PL	-		EXT	-	-	12		0.0833333	1	-		3
Unknown Group 2	D7	21			5PL		-	EXT				12				-
Unknown Group 2	E7	21			5PL		-	EXT				11				-
Unknown Group 2	F7	21			5PL		-	EXT				13				-
Unknown Group 2	A8 G7 H7	22			5PL	-		EXT	-	-	11.6667		0.0494872	0.57735	-		3
Unknown Group 2	A8	22			5PL		-	EXT				12				-
Unknown Group 2	G7	22			5PL		-	EXT				11				-
Unknown Group 2	H7	22			5PL		-	EXT				12				-
Unknown Group 2	B8 C8 D8	23			5PL	-		EXT	-	-	12.1667		0.0237267	0.288675	-		3
Unknown Group 2	B8	23			5PL		-	EXT				12				-
Unknown Group 2	C8	23			5PL		-	EXT				12				-
Unknown Group 2	D8	23			5PL		-	EXT				12.5				-
Unknown Group 2	E8 F8 G8	24			5PL	-		EXT	-	-	11.8333		0.0879577	1.04083	-		3
Unknown Group 2	E8	24			5PL		-	EXT				11				-
Unknown Group 2	F8	24			5PL		-	EXT				13				-
Unknown Group 2	G8	24			5PL		-	EXT				11.5				-
Unknown Group 2	A9 B9 H8	25			5PL	-		EXT	-	-	12.6667		0.0455803	0.57735	-		3
Unknown Group 2	A9	25			5PL		-	EXT				13				-
Unknown Group 2	B9	25			5PL		-	EXT				12				-
Unknown Group 2	H8	25			5PL		-	EXT				13				-
Unknown Group 2	C9 D9 E9	26			5PL	-		EXT	-	-	12.6667		0.0455803	0.57735	-		3
Unknown Group 2	C9	26			5PL		-	EXT				12				-
Unknown Group 2	D9	26			5PL		-	EXT				13				-
Unknown Group 2	E9	26			5PL		-	EXT				13				-
Unknown Group 2	F9 G9 H9	27			5PL	-		BLOQ, EXT	-	-	13.8333		0.294381	4.07226	-		3
Unknown Group 2	F9	27			5PL		-	EXT				11				-
Unknown Group 2	G9	27			5PL		-	EXT				12				-
Unknown Group 2	H9	27			5PL		1.98739	BLOQ				18.5				-
Unknown Group 2	A10 B10 C10	28			5PL	-		EXT	-	-	11.6667		0.0989743	1.1547	-		3
Unknown Group 2	A10	28			5PL		-	EXT				11				-
Unknown Group 2	B10	28			5PL		-	EXT				11				-
Unknown Group 2	C10	28			5PL		-	EXT				13				-
Unknown Group 2	D10 E10 F10	29			5PL	-		EXT	-	-	12		0.0833333	1	-		3
Unknown Group 2	D10	29			5PL		-	EXT				12				-
Unknown Group 2	E10	29			5PL		-	EXT				11				-
Unknown Group 2	F10	29			5PL		-	EXT				13				-
Unknown Group 2	A11 G10 H10	30			5PL	-		BLOQ, EXT	-	-	13		0.0769231	1	-		3
Unknown Group 2	A11	30			5PL		-	EXT				13				-
Unknown Group 2	G10	30			5PL		0.328987	BLOQ				14				-
Unknown Group 2	H10	30			5PL		-	EXT				12				-
Unknown Group 2	B11 C11 D11	31			5PL	-		EXT	-	-	12		0.0833333	1	-		3
Unknown Group 2	B11	31			5PL		-	EXT				13				-
Unknown Group 2	C11	31			5PL		-	EXT				11				-
Unknown Group 2	D11	31			5PL		-	EXT				12				-
Unknown Group 2	E11 F11 G11	32			5PL	-		EXT	-	-	11.6667		0.0494872	0.57735	-		3
Unknown Group 2	E11	32			5PL		-	EXT				12				-
Unknown Group 2	F11	32			5PL		-	EXT				12				-
Unknown Group 2	G11	32			5PL		-	EXT				11				-
Unknown Group 2	A12 B12 H11	33			5PL	-		EXT	-	-	11.1667		0.0932089	1.04083	-		3
Unknown Group 2	A12	33			5PL		-	EXT				12				-
Unknown Group 2	B12	33			5PL		-	EXT				10				-
Unknown Group 2	H11	33			5PL		-	EXT				11.5				-
Unknown Group 2	C12 D12 E12	34			5PL	-		EXT	-	-	11.6667		0.0494872	0.57735	-		3
Unknown Group 2	C12	34			5PL		-	EXT				11				-
Unknown Group 2	D12	34			5PL		-	EXT				12				-
Unknown Group 2	E12	34			5PL		-	EXT				12				-
Curves
Group	Analyte	Fit	LLoQ	MDD	LoD	R Squared	Slope	Weighting	Equation
Standard Curve Group 1	IL-18 (33)	5PL	34.1797	N/A	N/A	0.998801	N/A	1/y^2	y = 13.01 + (14018.20 - 13.01)/((1 + (7551.56/x)^1.54))^0.62

## Sheet: IL-1b (35)
File Name:	Untitled Test Results
Source File Name:	C:/Users/M220583/Desktop/EquineCytokines_Apr15_GL_RESULTS.xlsx
Executed By:
Executed On:
Instrument:	LX10010315403
File Last Modified:	Fri Apr 16 09:40:25 2021 GMT-0400
File Last Modified By:	M220583
Instrument SW Version:
Analysis SW Version:	Belysa 1.1.0
Printed By SW Version:	1.1.0
LLoQ Recovery Range	[70% 130%]
LLoQ CV Limit	20%
MDD Coefficient	2.5
Experiment Name:	Experiment 1
Experiment Description:
Experiment Created By:	M220583
Experiment Created On:	Fri Apr 16 09:27:39 2021 GMT-0400
Original Name	Current Name	ID	Units	Precision
Standards
Group	Location	Well ID	Expected	Sample ID	Fit	Avg. Result	Result	Message	Result SD	Result CV	Avg. MFI	MFI	MFI CV	MFI SD	Avg. Recovery	Recovery	n	Exclude	Exclude Reason
Standard Curve Group 1	A1 B1	1	0		5PL	-		ND, EXT	-	-	26		0.0543928	1.41421	-		2
Standard Curve Group 1	A1	1	0		5PL		-	ND				27				-
Standard Curve Group 1	B1	1	0		5PL		-	EXT				25				-
Standard Curve Group 1	C1 D1	2	29.2969		5PL	28.4752			0.245868	0.00863448	76.25		0.00463677	0.353553	0.971952		2
Standard Curve Group 1	C1	2	29.2969		5PL		28.3013					76				0.966018
Standard Curve Group 1	D1	2	29.2969		5PL		28.649					76.5				0.977886
Standard Curve Group 1	E1 F1	3	117.188		5PL	122.898			1.92218	0.0156404	181.25		0.0097532	1.76777	1.04873		2
Standard Curve Group 1	E1	3	117.188		5PL		121.539					180				1.03713
Standard Curve Group 1	F1	3	117.188		5PL		124.258					182.5				1.06033
Standard Curve Group 1	G1 H1	4	468.75		5PL	506.236			12.8454	0.0253743	436.25		0.0153983	6.71751	1.07997		2
Standard Curve Group 1	G1	4	468.75		5PL		497.152					431.5				1.06059
Standard Curve Group 1	H1	4	468.75		5PL		515.319					441				1.09935
Standard Curve Group 1	A2 B2	5	1875		5PL	1669.83			14.4065	0.00862754	877		0.00483767	4.24264	0.890577		2
Standard Curve Group 1	A2	5	1875		5PL		1659.64					874				0.885143
Standard Curve Group 1	B2	5	1875		5PL		1680.02					880				0.89601
Standard Curve Group 1	C2 D2	6	7500		5PL	6711.22			198.582	0.0295895	1830		0.0146831	26.8701	0.894829		2
Standard Curve Group 1	C2	6	7500		5PL		6851.64					1849				0.913552
Standard Curve Group 1	D2	6	7500		5PL		6570.8					1811				0.876107
Standard Curve Group 1	E2 F2	7	30000		5PL	29634.4		EXT	1114.59	0.0376112	4000.75		0.0297813	119.147	0.987814		2
Standard Curve Group 1	E2	7	30000		5PL		28846.3	EXT				3916.5				0.961543
Standard Curve Group 1	F2	7	30000		5PL		30422.5	EXT				4085				1.01408
Unknowns
Group	Location	Well ID	Expected	Sample ID	Fit	Avg. Result	Result	Message	Result SD	Result CV	Avg. MFI	MFI	MFI CV	MFI SD	Avg. Recovery	Recovery	n	Exclude	Exclude Reason
Unknown Group 2	C3 D3 E3	10			5PL	5.27067		BLOQ	1.03305	0.196	37.6667		0.0552655	2.08167	-		3
Unknown Group 2	C3	10			5PL		4.93346	BLOQ				37				-
Unknown Group 2	D3	10			5PL		6.4302	BLOQ				40				-
Unknown Group 2	E3	10			5PL		4.44836	BLOQ				36				-
Unknown Group 2	F3 G3 H3	11			5PL	8.51816		BLOQ	0.461113	0.054133	44		0.0196824	0.866025	-		3
Unknown Group 2	F3	11			5PL		8.78438	BLOQ				44.5				-
Unknown Group 2	G3	11			5PL		7.98571	BLOQ				43				-
Unknown Group 2	H3	11			5PL		8.78438	BLOQ				44.5				-
Unknown Group 2	A4 B4 C4	12			5PL	27.4051		BLOQ	2.84944	0.103975	74.6667		0.0557589	4.16333	-		3
Unknown Group 2	A4	12			5PL		24.2153	BLOQ				70				-
Unknown Group 2	B4	12			5PL		28.3013	BLOQ				76				-
Unknown Group 2	C4	12			5PL		29.6987					78				-
Unknown Group 2	D4 E4 F4	13			5PL	8.98084		BLOQ	1.56575	0.174343	44.8333		0.0653472	2.92973	-		3
Unknown Group 2	D4	13			5PL		7.20084	BLOQ				41.5				-
Unknown Group 2	E4	13			5PL		9.59649	BLOQ				46				-
Unknown Group 2	F4	13			5PL		10.1452	BLOQ				47				-
Unknown Group 2	A5 G4 H4	14			5PL	-		ND	-	-	30.6667		0.0498106	1.52753	-		3
Unknown Group 2	A5	14			5PL		-	ND				32				-
Unknown Group 2	G4	14			5PL		-	ND				29				-
Unknown Group 2	H4	14			5PL		-	ND				31				-
Unknown Group 2	B5 C5 D5	15			5PL	19.6625		BLOQ	1.26961	0.06457	63		0.031746	2	-		3
Unknown Group 2	B5	15			5PL		20.9353	BLOQ				65				-
Unknown Group 2	C5	15			5PL		18.3961	BLOQ				61				-
Unknown Group 2	D5	15			5PL		19.6561	BLOQ				63				-
Unknown Group 2	E5 F5 G5	16			5PL	17.5938		BLOQ	2.50938	0.142629	59.6667		0.0677338	4.04145	-		3
Unknown Group 2	E5	16			5PL		17.1556	BLOQ				59				-
Unknown Group 2	F5	16			5PL		20.2933	BLOQ				64				-
Unknown Group 2	G5	16			5PL		15.3323	BLOQ				56				-
Unknown Group 2	A6 B6 H5	17			5PL	18.6118		BLOQ	1.30013	0.0698553	61.3333		0.0339402	2.08167	-		3
Unknown Group 2	A6	17			5PL		19.0237	BLOQ				62				-
Unknown Group 2	B6	17			5PL		17.1556	BLOQ				59				-
Unknown Group 2	H5	17			5PL		19.6561	BLOQ				63				-
Unknown Group 2	C6 D6 E6	18			5PL	8.71542		BLOQ	1.7383	0.199451	44.3333		0.0725087	3.21455	-		3
Unknown Group 2	C6	18			5PL		7.98571	BLOQ				43				-
Unknown Group 2	D6	18			5PL		10.6996	BLOQ				48				-
Unknown Group 2	E6	18			5PL		7.46091	BLOQ				42				-
Unknown Group 2	F6 G6 H6	19			5PL	-		ND, EXT	-	-	25.6667		0.0811039	2.08167	-		3
Unknown Group 2	F6	19			5PL		-	EXT				24				-
Unknown Group 2	G6	19			5PL		-	EXT				25				-
Unknown Group 2	H6	19			5PL		-	ND				28				-
Unknown Group 2	A7 B7 C7	20			5PL	12.5959		BLOQ	1.19322	0.0947305	51.3333		0.0405519	2.08167	-		3
Unknown Group 2	A7	20			5PL		12.9731	BLOQ				52				-
Unknown Group 2	B7	20			5PL		11.2597	BLOQ				49				-
Unknown Group 2	C7	20			5PL		13.555	BLOQ				53				-
Unknown Group 2	D7 E7 F7	21			5PL	8.17087		BLOQ	1.09728	0.134291	43.3333		0.0480384	2.08167	-		3
Unknown Group 2	D7	21			5PL		6.94236	BLOQ				41				-
Unknown Group 2	E7	21			5PL		8.51665	BLOQ				44				-
Unknown Group 2	F7	21			5PL		9.05361	BLOQ				45				-
Unknown Group 2	A8 G7 H7	22			5PL	4.94055		BLOQ	0.840105	0.170043	37		0.0468122	1.73205	-		3
Unknown Group 2	A8	22			5PL		3.97048	BLOQ				35				-
Unknown Group 2	G7	22			5PL		5.42559	BLOQ				38				-
Unknown Group 2	H7	22			5PL		5.42559	BLOQ				38				-
Unknown Group 2	B8 C8 D8	23			5PL	7.2964		BLOQ	1.08735	0.149026	41.6667		0.04996	2.08167	-		3
Unknown Group 2	B8	23			5PL		8.51665	BLOQ				44				-
Unknown Group 2	C8	23			5PL		6.94236	BLOQ				41				-
Unknown Group 2	D8	23			5PL		6.4302	BLOQ				40				-
Unknown Group 2	E8 F8 G8	24			5PL	-		ND	-	-	29		0.0344828	1	-		3
Unknown Group 2	E8	24			5PL		-	ND				28				-
Unknown Group 2	F8	24			5PL		-	ND				30				-
Unknown Group 2	G8	24			5PL		-	ND				29				-
Unknown Group 2	A9 B9 H8	25			5PL	4.94968		BLOQ	1.30424	0.263499	37		0.0715068	2.64575	-		3
Unknown Group 2	A9	25			5PL		4.44836	BLOQ				36				-
Unknown Group 2	B9	25			5PL		3.97048	BLOQ				35				-
Unknown Group 2	H8	25			5PL		6.4302	BLOQ				40				-
Unknown Group 2	C9 D9 E9	26			5PL	-		ND, BLOQ	-	-	32		0.0541266	1.73205	-		3
Unknown Group 2	C9	26			5PL		-	ND				31				-
Unknown Group 2	D9	26			5PL		-	ND				31				-
Unknown Group 2	E9	26			5PL		3.50005	BLOQ				34				-
Unknown Group 2	F9 G9 H9	27			5PL	-		ND, BLOQ	-	-	32.3333		0.0778333	2.51661	-		3
Unknown Group 2	F9	27			5PL		-	ND				32				-
Unknown Group 2	G9	27			5PL		3.97048	BLOQ				35				-
Unknown Group 2	H9	27			5PL		-	ND				30				-
Unknown Group 2	A10 B10 C10	28			5PL	-		ND, EXT	-	-	26.3333		0.0219247	0.57735	-		3
Unknown Group 2	A10	28			5PL		-	EXT				26				-
Unknown Group 2	B10	28			5PL		-	EXT				26				-
Unknown Group 2	C10	28			5PL		-	ND				27				-
Unknown Group 2	D10 E10 F10	29			5PL	-		EXT	-	-	25		0.04	1	-		3
Unknown Group 2	D10	29			5PL		-	EXT				25				-
Unknown Group 2	E10	29			5PL		-	EXT				26				-
Unknown Group 2	F10	29			5PL		-	EXT				24				-
Unknown Group 2	A11 G10 H10	30			5PL	4.61481		BLOQ	0.741695	0.16072	36.3333		0.042042	1.52753	-		3
Unknown Group 2	A11	30			5PL		3.97048	BLOQ				35				-
Unknown Group 2	G10	30			5PL		5.42559	BLOQ				38				-
Unknown Group 2	H10	30			5PL		4.44836	BLOQ				36				-
Unknown Group 2	B11 C11 D11	31			5PL	-		ND	-	-	31.1667		0.0333957	1.04083	-		3
Unknown Group 2	B11	31			5PL		-	ND				30				-
Unknown Group 2	C11	31			5PL		-	ND				32				-
Unknown Group 2	D11	31			5PL		-	ND				31.5				-
Unknown Group 2	E11 F11 G11	32			5PL	-		ND	-	-	29.3333		0.0196824	0.57735	-		3
Unknown Group 2	E11	32			5PL		-	ND				30				-
Unknown Group 2	F11	32			5PL		-	ND				29				-
Unknown Group 2	G11	32			5PL		-	ND				29				-
Unknown Group 2	A12 B12 H11	33			5PL	30.5202		BLOQ	6.44136	0.211052	79		0.1141	9.01388	-		3
Unknown Group 2	A12	33			5PL		25.2217	BLOQ				71.5				-
Unknown Group 2	B12	33			5PL		28.649	BLOQ				76.5				-
Unknown Group 2	H11	33			5PL		37.69					89				-
Unknown Group 2	C12 D12 E12	34			5PL	-		EXT	-	-	22.1667		0.0344555	0.763763	-		3
Unknown Group 2	C12	34			5PL		-	EXT				23				-
Unknown Group 2	D12	34			5PL		-	EXT				22				-
Unknown Group 2	E12	34			5PL		-	EXT				21.5				-
Curves
Group	Analyte	Fit	LLoQ	MDD	LoD	R Squared	Slope	Weighting	Equation
Standard Curve Group 1	IL-1b (35)	5PL	29.2969	3.53553	3.27673	0.988335	1.19467	1/y^2	y = 26.00 + (99768.47 - 26.00)/((1 + (45.43/x)^0.15))^10.42

## Sheet: IL-6 (37)
File Name:	Untitled Test Results
Source File Name:	C:/Users/M220583/Desktop/EquineCytokines_Apr15_GL_RESULTS.xlsx
Executed By:
Executed On:
Instrument:	LX10010315403
File Last Modified:	Fri Apr 16 09:40:25 2021 GMT-0400
File Last Modified By:	M220583
Instrument SW Version:
Analysis SW Version:	Belysa 1.1.0
Printed By SW Version:	1.1.0
LLoQ Recovery Range	[70% 130%]
LLoQ CV Limit	20%
MDD Coefficient	2.5
Experiment Name:	Experiment 1
Experiment Description:
Experiment Created By:	M220583
Experiment Created On:	Fri Apr 16 09:27:39 2021 GMT-0400
Original Name	Current Name	ID	Units	Precision
Standards
Group	Location	Well ID	Expected	Sample ID	Fit	Avg. Result	Result	Message	Result SD	Result CV	Avg. MFI	MFI	MFI CV	MFI SD	Avg. Recovery	Recovery	n	Exclude	Exclude Reason
Standard Curve Group 1	A1 B1	1	0		5PL	-		ND, EXT	-	-	24.5		0.0288615	0.707107	-		2
Standard Curve Group 1	A1	1	0		5PL		-	ND				25				-
Standard Curve Group 1	B1	1	0		5PL		-	EXT				24				-
Standard Curve Group 1	C1 D1	2	14.6484		5PL	14.9331			0.76232	0.0510491	38.5		0.0183664	0.707107	1.01943		2
Standard Curve Group 1	C1	2	14.6484		5PL		14.394					38				0.982633
Standard Curve Group 1	D1	2	14.6484		5PL		15.4721					39				1.05623
Standard Curve Group 1	E1 F1	3	58.5938		5PL	58.418			1.95958	0.033544	78.25		0.0225913	1.76777	0.997001		2
Standard Curve Group 1	E1	3	58.5938		5PL		59.8036					79.5				1.02065
Standard Curve Group 1	F1	3	58.5938		5PL		57.0324					77				0.973352
Standard Curve Group 1	G1 H1	4	234.375		5PL	232.233			2.55273	0.0109921	228.5		0.00928368	2.12132	0.990859		2
Standard Curve Group 1	G1	4	234.375		5PL		234.038					230				0.99856
Standard Curve Group 1	H1	4	234.375		5PL		230.427					227				0.983157
Standard Curve Group 1	A2 B2	5	937.5		5PL	952.526			26.1606	0.0274644	755		0.0224776	16.9706	1.01603		2
Standard Curve Group 1	A2	5	937.5		5PL		934.027					743				0.996296
Standard Curve Group 1	B2	5	937.5		5PL		971.024					767				1.03576
Standard Curve Group 1	C2 D2	6	3750		5PL	3707.6			31.3922	0.008467	2053.75		0.00533665	10.9602	0.988693		2
Standard Curve Group 1	C2	6	3750		5PL		3729.79					2061.5				0.994612
Standard Curve Group 1	D2	6	3750		5PL		3685.4					2046				0.982773
Standard Curve Group 1	E2 F2	7	15000		5PL	15082.7			194.135	0.0128714	4086		0.00449946	18.3848	1.00551		2
Standard Curve Group 1	E2	7	15000		5PL		15220					4099				1.01466
Standard Curve Group 1	F2	7	15000		5PL		14945.4					4073				0.996361
Unknowns
Group	Location	Well ID	Expected	Sample ID	Fit	Avg. Result	Result	Message	Result SD	Result CV	Avg. MFI	MFI	MFI CV	MFI SD	Avg. Recovery	Recovery	n	Exclude	Exclude Reason
Unknown Group 2	C3 D3 E3	10			5PL	-		EXT	-	-	23		0	0	-		3
Unknown Group 2	C3	10			5PL		-	EXT				23				-
Unknown Group 2	D3	10			5PL		-	EXT				23				-
Unknown Group 2	E3	10			5PL		-	EXT				23				-
Unknown Group 2	F3 G3 H3	11			5PL	-		EXT	-	-	22		0.0454545	1	-		3
Unknown Group 2	F3	11			5PL		-	EXT				22				-
Unknown Group 2	G3	11			5PL		-	EXT				23				-
Unknown Group 2	H3	11			5PL		-	EXT				21				-
Unknown Group 2	A4 B4 C4	12			5PL	-		EXT	-	-	21.6667		0.0266469	0.57735	-		3
Unknown Group 2	A4	12			5PL		-	EXT				22				-
Unknown Group 2	B4	12			5PL		-	EXT				21				-
Unknown Group 2	C4	12			5PL		-	EXT				22				-
Unknown Group 2	D4 E4 F4	13			5PL	-		EXT	-	-	22.3333		0.0258515	0.57735	-		3
Unknown Group 2	D4	13			5PL		-	EXT				22				-
Unknown Group 2	E4	13			5PL		-	EXT				23				-
Unknown Group 2	F4	13			5PL		-	EXT				22				-
Unknown Group 2	A5 G4 H4	14			5PL	-		EXT	-	-	23		0	0	-		3
Unknown Group 2	A5	14			5PL		-	EXT				23				-
Unknown Group 2	G4	14			5PL		-	EXT				23				-
Unknown Group 2	H4	14			5PL		-	EXT				23				-
Unknown Group 2	B5 C5 D5	15			5PL	-		EXT	-	-	20.3333		0.0283943	0.57735	-		3
Unknown Group 2	B5	15			5PL		-	EXT				21				-
Unknown Group 2	C5	15			5PL		-	EXT				20				-
Unknown Group 2	D5	15			5PL		-	EXT				20				-
Unknown Group 2	E5 F5 G5	16			5PL	-		EXT	-	-	21.3333		0.0270633	0.57735	-		3
Unknown Group 2	E5	16			5PL		-	EXT				21				-
Unknown Group 2	F5	16			5PL		-	EXT				21				-
Unknown Group 2	G5	16			5PL		-	EXT				22				-
Unknown Group 2	A6 B6 H5	17			5PL	-		EXT	-	-	19.6667		0.0293568	0.57735	-		3
Unknown Group 2	A6	17			5PL		-	EXT				20				-
Unknown Group 2	B6	17			5PL		-	EXT				19				-
Unknown Group 2	H5	17			5PL		-	EXT				20				-
Unknown Group 2	C6 D6 E6	18			5PL	-		EXT	-	-	20		0.1	2	-		3
Unknown Group 2	C6	18			5PL		-	EXT				22				-
Unknown Group 2	D6	18			5PL		-	EXT				20				-
Unknown Group 2	E6	18			5PL		-	EXT				18				-
Unknown Group 2	F6 G6 H6	19			5PL	-		EXT	-	-	19.5		0.0678398	1.32288	-		3
Unknown Group 2	F6	19			5PL		-	EXT				20.5				-
Unknown Group 2	G6	19			5PL		-	EXT				20				-
Unknown Group 2	H6	19			5PL		-	EXT				18				-
Unknown Group 2	A7 B7 C7	20			5PL	-		EXT	-	-	20.3333		0.0283943	0.57735	-		3
Unknown Group 2	A7	20			5PL		-	EXT				20				-
Unknown Group 2	B7	20			5PL		-	EXT				20				-
Unknown Group 2	C7	20			5PL		-	EXT				21				-
Unknown Group 2	D7 E7 F7	21			5PL	-		EXT	-	-	20.8333		0.0138564	0.288675	-		3
Unknown Group 2	D7	21			5PL		-	EXT				20.5				-
Unknown Group 2	E7	21			5PL		-	EXT				21				-
Unknown Group 2	F7	21			5PL		-	EXT				21				-
Unknown Group 2	A8 G7 H7	22			5PL	-		EXT	-	-	21		0	0	-		3
Unknown Group 2	A8	22			5PL		-	EXT				21				-
Unknown Group 2	G7	22			5PL		-	EXT				21				-
Unknown Group 2	H7	22			5PL		-	EXT				21				-
Unknown Group 2	B8 C8 D8	23			5PL	-		EXT	-	-	18		0.0555556	1	-		3
Unknown Group 2	B8	23			5PL		-	EXT				18				-
Unknown Group 2	C8	23			5PL		-	EXT				19				-
Unknown Group 2	D8	23			5PL		-	EXT				17				-
Unknown Group 2	E8 F8 G8	24			5PL	-		EXT	-	-	17.6667		0.0432318	0.763763	-		3
Unknown Group 2	E8	24			5PL		-	EXT				17.5				-
Unknown Group 2	F8	24			5PL		-	EXT				17				-
Unknown Group 2	G8	24			5PL		-	EXT				18.5				-
Unknown Group 2	A9 B9 H8	25			5PL	-		EXT	-	-	20.3333		0.0283943	0.57735	-		3
Unknown Group 2	A9	25			5PL		-	EXT				20				-
Unknown Group 2	B9	25			5PL		-	EXT				20				-
Unknown Group 2	H8	25			5PL		-	EXT				21				-
Unknown Group 2	C9 D9 E9	26			5PL	-		EXT	-	-	21		0.047619	1	-		3
Unknown Group 2	C9	26			5PL		-	EXT				20				-
Unknown Group 2	D9	26			5PL		-	EXT				21				-
Unknown Group 2	E9	26			5PL		-	EXT				22				-
Unknown Group 2	F9 G9 H9	27			5PL	-		EXT	-	-	18		0.19245	3.4641	-		3
Unknown Group 2	F9	27			5PL		-	EXT				20				-
Unknown Group 2	G9	27			5PL		-	EXT				20				-
Unknown Group 2	H9	27			5PL		-	EXT				14				-
Unknown Group 2	A10 B10 C10	28			5PL	-		EXT	-	-	18.6667		0.0309295	0.57735	-		3
Unknown Group 2	A10	28			5PL		-	EXT				18				-
Unknown Group 2	B10	28			5PL		-	EXT				19				-
Unknown Group 2	C10	28			5PL		-	EXT				19				-
Unknown Group 2	D10 E10 F10	29			5PL	-		EXT	-	-	19.3333		0.0298629	0.57735	-		3
Unknown Group 2	D10	29			5PL		-	EXT				20				-
Unknown Group 2	E10	29			5PL		-	EXT				19				-
Unknown Group 2	F10	29			5PL		-	EXT				19				-
Unknown Group 2	A11 G10 H10	30			5PL	-		EXT	-	-	20.6667		0.0279363	0.57735	-		3
Unknown Group 2	A11	30			5PL		-	EXT				20				-
Unknown Group 2	G10	30			5PL		-	EXT				21				-
Unknown Group 2	H10	30			5PL		-	EXT				21				-
Unknown Group 2	B11 C11 D11	31			5PL	-		EXT	-	-	20.3333		0.0283943	0.57735	-		3
Unknown Group 2	B11	31			5PL		-	EXT				21				-
Unknown Group 2	C11	31			5PL		-	EXT				20				-
Unknown Group 2	D11	31			5PL		-	EXT				20				-
Unknown Group 2	E11 F11 G11	32			5PL	-		EXT	-	-	19.6667		0.0587136	1.1547	-		3
Unknown Group 2	E11	32			5PL		-	EXT				19				-
Unknown Group 2	F11	32			5PL		-	EXT				21				-
Unknown Group 2	G11	32			5PL		-	EXT				19				-
Unknown Group 2	A12 B12 H11	33			5PL	-		EXT	-	-	21		0.047619	1	-		3
Unknown Group 2	A12	33			5PL		-	EXT				21				-
Unknown Group 2	B12	33			5PL		-	EXT				20				-
Unknown Group 2	H11	33			5PL		-	EXT				22				-
Unknown Group 2	C12 D12 E12	34			5PL	-		EXT	-	-	16.6667		0.034641	0.57735	-		3
Unknown Group 2	C12	34			5PL		-	EXT				16				-
Unknown Group 2	D12	34			5PL		-	EXT				17				-
Unknown Group 2	E12	34			5PL		-	EXT				17				-
Curves
Group	Analyte	Fit	LLoQ	MDD	LoD	R Squared	Slope	Weighting	Equation
Standard Curve Group 1	IL-6 (37)	5PL	14.6484	1.76777	2.31993	0.999946	0.904533	1/y^2	y = 24.55 + (6825.18 - 24.55)/((1 + (7311.98/x)^0.84))^1.19

## Sheet: IL12p70 (52)
File Name:	Untitled Test Results
Source File Name:	C:/Users/M220583/Desktop/EquineCytokines_Apr15_GL_RESULTS.xlsx
Executed By:
Executed On:
Instrument:	LX10010315403
File Last Modified:	Fri Apr 16 09:40:25 2021 GMT-0400
File Last Modified By:	M220583
Instrument SW Version:
Analysis SW Version:	Belysa 1.1.0
Printed By SW Version:	1.1.0
LLoQ Recovery Range	[70% 130%]
LLoQ CV Limit	20%
MDD Coefficient	2.5
Experiment Name:	Experiment 1
Experiment Description:
Experiment Created By:	M220583
Experiment Created On:	Fri Apr 16 09:27:39 2021 GMT-0400
Original Name	Current Name	ID	Units	Precision
Standards
Group	Location	Well ID	Expected	Sample ID	Fit	Avg. Result	Result	Message	Result SD	Result CV	Avg. MFI	MFI	MFI CV	MFI SD	Avg. Recovery	Recovery	n	Exclude	Exclude Reason
Standard Curve Group 1	A1 B1	1	0		5PL	-		EXT	-	-	15.5		0.0456198	0.707107	-		2
Standard Curve Group 1	A1	1	0		5PL		-	EXT				15				-
Standard Curve Group 1	B1	1	0		5PL		-					16				-
Standard Curve Group 1	C1 D1	2	39.0625		5PL	39.0608			0	0	37		0	0	0.999957		2
Standard Curve Group 1	C1	2	39.0625		5PL		39.0608					37				0.999957
Standard Curve Group 1	D1	2	39.0625		5PL		39.0608					37				0.999957
Standard Curve Group 1	E1 F1	3	156.25		5PL	158.657			18.6692	0.11767	174.75		0.147693	25.8094	1.0154		2
Standard Curve Group 1	E1	3	156.25		5PL		145.456					156.5				0.930917
Standard Curve Group 1	F1	3	156.25		5PL		171.858					193				1.09989
Standard Curve Group 1	G1 H1	4	625		5PL	633.296			57.0511	0.090086	980		0.106788	104.652	1.01327		2
Standard Curve Group 1	G1	4	625		5PL		592.955					906				0.948728
Standard Curve Group 1	H1	4	625		5PL		673.637					1054				1.07782
Standard Curve Group 1	A2 B2	5	2500		5PL	2488.7			132.322	0.0531692	4168.75		0.0482571	201.172	0.995478		2
Standard Curve Group 1	A2	5	2500		5PL		2395.13					4026.5				0.958052
Standard Curve Group 1	B2	5	2500		5PL		2582.26					4311				1.0329
Standard Curve Group 1	C2 D2	6	10000		5PL	10203.9			0	0	11637.5		0	0	1.02039		1	C2
Standard Curve Group 1	C2	6	10000		5PL		6725.5					9061				0.67255		TRUE
Standard Curve Group 1	D2	6	10000		5PL		10203.9					11637.5				1.02039
Standard Curve Group 1	E2 F2	7	40000		5PL	38701.9		EXT	4712.04	0.121752	20285.2		0.0904395	1834.59	0.967547		2
Standard Curve Group 1	E2	7	40000		5PL		42033.8	EXT				21582.5				1.05084
Standard Curve Group 1	F2	7	40000		5PL		35370	EXT				18988				0.884249
Unknowns
Group	Location	Well ID	Expected	Sample ID	Fit	Avg. Result	Result	Message	Result SD	Result CV	Avg. MFI	MFI	MFI CV	MFI SD	Avg. Recovery	Recovery	n	Exclude	Exclude Reason
Unknown Group 2	C3 D3 E3	10			5PL	5.95583		BLOQ, EXT	2.33889	0.392707	15.1667		0.050358	0.763763	-		3
Unknown Group 2	C3	10			5PL		3.269	BLOQ				16				-
Unknown Group 2	D3	10			5PL		7.53615	EXT				15				-
Unknown Group 2	E3	10			5PL		7.06234	EXT				14.5				-
Unknown Group 2	F3 G3 H3	11			5PL	-		ND, BLOQ, EXT	-	-	15.3333		0.0498106	0.763763	-		3
Unknown Group 2	F3	11			5PL		3.269	BLOQ				16				-
Unknown Group 2	G3	11			5PL		7.06234	EXT				14.5				-
Unknown Group 2	H3	11			5PL		-	ND				15.5				-
Unknown Group 2	A4 B4 C4	12			5PL	6.39872		BLOQ, EXT	1.24325	0.194297	15.1667		0.0829652	1.25831	-		3
Unknown Group 2	A4	12			5PL		5.07148	BLOQ				16.5				-
Unknown Group 2	B4	12			5PL		7.53615	EXT				15				-
Unknown Group 2	C4	12			5PL		6.58852	EXT				14				-
Unknown Group 2	D4 E4 F4	13			5PL	7.22028		EXT	0.547113	0.0757745	14.6667		0.0393648	0.57735	-		3
Unknown Group 2	D4	13			5PL		7.53615	EXT				15				-
Unknown Group 2	E4	13			5PL		6.58852	EXT				14				-
Unknown Group 2	F4	13			5PL		7.53615	EXT				15				-
Unknown Group 2	A5 G4 H4	14			5PL	6.11377		BLOQ, EXT	2.46364	0.402966	15.3333		0.0376533	0.57735	-		3
Unknown Group 2	A5	14			5PL		3.269	BLOQ				16				-
Unknown Group 2	G4	14			5PL		7.53615	EXT				15				-
Unknown Group 2	H4	14			5PL		7.53615	EXT				15				-
Unknown Group 2	B5 C5 D5	15			5PL	6.11377		BLOQ, EXT	2.46364	0.402966	15.3333		0.0376533	0.57735	-		3
Unknown Group 2	B5	15			5PL		3.269	BLOQ				16				-
Unknown Group 2	C5	15			5PL		7.53615	EXT				15				-
Unknown Group 2	D5	15			5PL		7.53615	EXT				15				-
Unknown Group 2	E5 F5 G5	16			5PL	7.53615		EXT	0	0	15		0	0	-		3
Unknown Group 2	E5	16			5PL		7.53615	EXT				15				-
Unknown Group 2	F5	16			5PL		7.53615	EXT				15				-
Unknown Group 2	G5	16			5PL		7.53615	EXT				15				-
Unknown Group 2	A6 B6 H5	17			5PL	6.9044		EXT	0.547113	0.0792412	14.3333		0.0402803	0.57735	-		3
Unknown Group 2	A6	17			5PL		6.58852	EXT				14				-
Unknown Group 2	B6	17			5PL		7.53615	EXT				15				-
Unknown Group 2	H5	17			5PL		6.58852	EXT				14				-
Unknown Group 2	C6 D6 E6	18			5PL	6.9044		EXT	0.547113	0.0792412	14.3333		0.0402803	0.57735	-		3
Unknown Group 2	C6	18			5PL		7.53615	EXT				15				-
Unknown Group 2	D6	18			5PL		6.58852	EXT				14				-
Unknown Group 2	E6	18			5PL		6.58852	EXT				14				-
Unknown Group 2	F6 G6 H6	19			5PL	6.27265		EXT	0.547113	0.087222	13.6667		0.0422451	0.57735	-		3
Unknown Group 2	F6	19			5PL		6.58852	EXT				14				-
Unknown Group 2	G6	19			5PL		5.6409	EXT				13				-
Unknown Group 2	H6	19			5PL		6.58852	EXT				14				-
Unknown Group 2	A7 B7 C7	20			5PL	6.9044		EXT	0.547113	0.0792412	14.3333		0.0402803	0.57735	-		3
Unknown Group 2	A7	20			5PL		7.53615	EXT				15				-
Unknown Group 2	B7	20			5PL		6.58852	EXT				14				-
Unknown Group 2	C7	20			5PL		6.58852	EXT				14				-
Unknown Group 2	D7 E7 F7	21			5PL	6.58852		EXT	0	0	14		0	0	-		3
Unknown Group 2	D7	21			5PL		6.58852	EXT				14				-
Unknown Group 2	E7	21			5PL		6.58852	EXT				14				-
Unknown Group 2	F7	21			5PL		6.58852	EXT				14				-
Unknown Group 2	A8 G7 H7	22			5PL	6.9044		EXT	0.547113	0.0792412	14.3333		0.0402803	0.57735	-		3
Unknown Group 2	A8	22			5PL		7.53615	EXT				15				-
Unknown Group 2	G7	22			5PL		6.58852	EXT				14				-
Unknown Group 2	H7	22			5PL		6.58852	EXT				14				-
Unknown Group 2	B8 C8 D8	23			5PL	5.79883		EXT	0.986322	0.17009	13.1667		0.0790506	1.04083	-		3
Unknown Group 2	B8	23			5PL		6.58852	EXT				14				-
Unknown Group 2	C8	23			5PL		6.11471	EXT				13.5				-
Unknown Group 2	D8	23			5PL		4.69327	EXT				12				-
Unknown Group 2	E8 F8 G8	24			5PL	5.16614		BLOQ, EXT	1.70993	0.330988	14.3333		0.106572	1.52753	-		3
Unknown Group 2	E8	24			5PL		5.6409	EXT				13				-
Unknown Group 2	F8	24			5PL		3.269	BLOQ				16				-
Unknown Group 2	G8	24			5PL		6.58852	EXT				14				-
Unknown Group 2	A9 B9 H8	25			5PL	5.79789		BLOQ, EXT	2.24075	0.386477	15		0.0666667	1	-		3
Unknown Group 2	A9	25			5PL		6.58852	EXT				14				-
Unknown Group 2	B9	25			5PL		7.53615	EXT				15				-
Unknown Group 2	H8	25			5PL		3.269	BLOQ				16				-
Unknown Group 2	C9 D9 E9	26			5PL	6.9044		EXT	0.547113	0.0792412	14.3333		0.0402803	0.57735	-		3
Unknown Group 2	C9	26			5PL		6.58852	EXT				14				-
Unknown Group 2	D9	26			5PL		6.58852	EXT				14				-
Unknown Group 2	E9	26			5PL		7.53615	EXT				15				-
Unknown Group 2	F9 G9 H9	27			5PL	7.22028		EXT	0.547113	0.0757745	14.6667		0.0393648	0.57735	-		3
Unknown Group 2	F9	27			5PL		6.58852	EXT				14				-
Unknown Group 2	G9	27			5PL		7.53615	EXT				15				-
Unknown Group 2	H9	27			5PL		7.53615	EXT				15				-
Unknown Group 2	A10 B10 C10	28			5PL	6.11471		EXT	0.473814	0.0774875	13.5		0.037037	0.5	-		3
Unknown Group 2	A10	28			5PL		6.58852	EXT				14				-
Unknown Group 2	B10	28			5PL		5.6409	EXT				13				-
Unknown Group 2	C10	28			5PL		6.11471	EXT				13.5				-
Unknown Group 2	D10 E10 F10	29			5PL	7.06234		EXT	0.473814	0.0670902	14.5		0.0344828	0.5	-		3
Unknown Group 2	D10	29			5PL		7.06234	EXT				14.5				-
Unknown Group 2	E10	29			5PL		6.58852	EXT				14				-
Unknown Group 2	F10	29			5PL		7.53615	EXT				15				-
Unknown Group 2	A11 G10 H10	30			5PL	6.43059		EXT	0.273556	0.0425399	13.8333		0.0208681	0.288675	-		3
Unknown Group 2	A11	30			5PL		6.58852	EXT				14				-
Unknown Group 2	G10	30			5PL		6.58852	EXT				14				-
Unknown Group 2	H10	30			5PL		6.11471	EXT				13.5				-
Unknown Group 2	B11 C11 D11	31			5PL	6.27265		EXT	0.547113	0.087222	13.6667		0.0422451	0.57735	-		3
Unknown Group 2	B11	31			5PL		6.58852	EXT				14				-
Unknown Group 2	C11	31			5PL		5.6409	EXT				13				-
Unknown Group 2	D11	31			5PL		6.58852	EXT				14				-
Unknown Group 2	E11 F11 G11	32			5PL	6.58852		EXT	0.947627	0.14383	14		0.0714286	1	-		3
Unknown Group 2	E11	32			5PL		6.58852	EXT				14				-
Unknown Group 2	F11	32			5PL		5.6409	EXT				13				-
Unknown Group 2	G11	32			5PL		7.53615	EXT				15				-
Unknown Group 2	A12 B12 H11	33			5PL	5.79883		EXT	0.273556	0.0471744	13.1667		0.0219247	0.288675	-		3
Unknown Group 2	A12	33			5PL		6.11471	EXT				13.5				-
Unknown Group 2	B12	33			5PL		5.6409	EXT				13				-
Unknown Group 2	H11	33			5PL		5.6409	EXT				13				-
Unknown Group 2	C12 D12 E12	34			5PL	6.11471		EXT	0.473814	0.0774875	13.5		0.037037	0.5	-		3
Unknown Group 2	C12	34			5PL		5.6409	EXT				13				-
Unknown Group 2	D12	34			5PL		6.11471	EXT				13.5				-
Unknown Group 2	E12	34			5PL		6.58852	EXT				14				-
Curves
Group	Analyte	Fit	LLoQ	MDD	LoD	R Squared	Slope	Weighting	Equation
Standard Curve Group 1	IL12p70 (52)	5PL	39.0625	1.76777	2.01022	0.995001	1.17547	1/y^2	y = 15.47 + (31334.92 - 15.47)/((1 + (4485.42/x)^0.69))^2.20

## Sheet: IL-8 (55)
File Name:	Untitled Test Results
Source File Name:	C:/Users/M220583/Desktop/EquineCytokines_Apr15_GL_RESULTS.xlsx
Executed By:
Executed On:
Instrument:	LX10010315403
File Last Modified:	Fri Apr 16 09:40:25 2021 GMT-0400
File Last Modified By:	M220583
Instrument SW Version:
Analysis SW Version:	Belysa 1.1.0
Printed By SW Version:	1.1.0
LLoQ Recovery Range	[70% 130%]
LLoQ CV Limit	20%
MDD Coefficient	2.5
Experiment Name:	Experiment 1
Experiment Description:
Experiment Created By:	M220583
Experiment Created On:	Fri Apr 16 09:27:39 2021 GMT-0400
Original Name	Current Name	ID	Units	Precision
Standards
Group	Location	Well ID	Expected	Sample ID	Fit	Avg. Result	Result	Message	Result SD	Result CV	Avg. MFI	MFI	MFI CV	MFI SD	Avg. Recovery	Recovery	n	Exclude	Exclude Reason
Standard Curve Group 1	A1 B1	1	0		5PL	-		EXT	-	-	14		0	0	-		2
Standard Curve Group 1	A1	1	0		5PL		-	EXT				14				-
Standard Curve Group 1	B1	1	0		5PL		-	EXT				14				-
Standard Curve Group 1	C1 D1	2	58.5938		5PL	61.756			6.25682	0.101315	75.5		0.103022	7.77817	1.05397		2
Standard Curve Group 1	C1	2	58.5938		5PL		57.3318					70				0.978462
Standard Curve Group 1	D1	2	58.5938		5PL		66.1803					81				1.12948
Standard Curve Group 1	E1 F1	3	234.375		5PL	221.25			7.09056	0.0320478	316		0.0380406	12.0208	0.943999		2
Standard Curve Group 1	E1	3	234.375		5PL		216.236					307.5				0.922607
Standard Curve Group 1	F1	3	234.375		5PL		226.264					324.5				0.965391
Standard Curve Group 1	G1 H1	4	937.5		5PL	1001.57			75.6437	0.0755247	1845.5		0.080845	149.2	1.06835		2
Standard Curve Group 1	G1	4	937.5		5PL		948.087					1740				1.01129
Standard Curve Group 1	H1	4	937.5		5PL		1055.06					1951				1.1254
Standard Curve Group 1	A2 B2	5	3750		5PL	3490.94			342.847	0.0982103	4845.25		0.0406438	196.929	0.930919		2
Standard Curve Group 1	A2	5	3750		5PL		3248.52					4706				0.866271
Standard Curve Group 1	B2	5	3750		5PL		3733.37					4984.5				0.995566
Standard Curve Group 1	C2 D2	6	15000		5PL	14017.1		EXT	431.461	0.0307811	6222.5		0.017841	111.016	0.934474		2
Standard Curve Group 1	C2	6	15000		5PL		14322.2	EXT				6301				0.954813
Standard Curve Group 1	D2	6	15000		5PL		13712	EXT				6144				0.914134
Standard Curve Group 1	E2 F2	7	60000		5PL	0			0	0	0		0	0	0		0	E2 F2
Standard Curve Group 1	E2	7	60000		5PL		17895.8	EXT				7220.5				0.298264		TRUE
Standard Curve Group 1	F2	7	60000		5PL		17412	EXT				7096				0.290199		TRUE
Unknowns
Group	Location	Well ID	Expected	Sample ID	Fit	Avg. Result	Result	Message	Result SD	Result CV	Avg. MFI	MFI	MFI CV	MFI SD	Avg. Recovery	Recovery	n	Exclude	Exclude Reason
Unknown Group 2	C3 D3 E3	10			5PL	8.86254		BLOQ	1.75665	0.198211	19.5		0.0678398	1.32288	-		3
Unknown Group 2	C3	10			5PL		10.1787	BLOQ				20.5				-
Unknown Group 2	D3	10			5PL		9.5411	BLOQ				20				-
Unknown Group 2	E3	10			5PL		6.86782	BLOQ				18				-
Unknown Group 2	F3 G3 H3	11			5PL	11.4223		BLOQ	0.614492	0.0537977	21.5		0.0232558	0.5	-		3
Unknown Group 2	F3	11			5PL		11.425	BLOQ				21.5				-
Unknown Group 2	G3	11			5PL		10.8064	BLOQ				21				-
Unknown Group 2	H3	11			5PL		12.0354	BLOQ				22				-
Unknown Group 2	A4 B4 C4	12			5PL	14.4049		BLOQ	0	0	24		0	0	-		3
Unknown Group 2	A4	12			5PL		14.4049	BLOQ				24				-
Unknown Group 2	B4	12			5PL		14.4049	BLOQ				24				-
Unknown Group 2	C4	12			5PL		14.4049	BLOQ				24				-
Unknown Group 2	D4 E4 F4	13			5PL	49.9626		BLOQ	2.34323	0.0468996	61.1667		0.045021	2.75379	-		3
Unknown Group 2	D4	13			5PL		47.2678	BLOQ				58				-
Unknown Group 2	E4	13			5PL		51.5206	BLOQ				63				-
Unknown Group 2	F4	13			5PL		51.0994	BLOQ				62.5				-
Unknown Group 2	A5 G4 H4	14			5PL	65.3807			2.48103	0.0379475	80		0.0390312	3.1225	-		3
Unknown Group 2	A5	14			5PL		66.1803					81				-
Unknown Group 2	G4	14			5PL		67.3634					82.5				-
Unknown Group 2	H4	14			5PL		62.5985					76.5				-
Unknown Group 2	B5 C5 D5	15			5PL	50.1079		BLOQ	1.76756	0.0352752	61.3333		0.0339402	2.08167	-		3
Unknown Group 2	B5	15			5PL		50.6773	BLOQ				62				-
Unknown Group 2	C5	15			5PL		48.1258	BLOQ				59				-
Unknown Group 2	D5	15			5PL		51.5206	BLOQ				63				-
Unknown Group 2	E5 F5 G5	16			5PL	39.3479		BLOQ	1.80098	0.0457707	49		0.0408163	2	-		3
Unknown Group 2	E5	16			5PL		39.3548	BLOQ				49				-
Unknown Group 2	F5	16			5PL		41.1455	BLOQ				51				-
Unknown Group 2	G5	16			5PL		37.5435	BLOQ				47				-
Unknown Group 2	A6 B6 H5	17			5PL	36.0126		BLOQ	1.40426	0.0389936	45.3333		0.0336954	1.52753	-		3
Unknown Group 2	A6	17			5PL		34.7843	BLOQ				44				-
Unknown Group 2	B6	17			5PL		35.71	BLOQ				45				-
Unknown Group 2	H5	17			5PL		37.5435	BLOQ				47				-
Unknown Group 2	C6 D6 E6	18			5PL	80.8807			7.70428	0.0952548	100.167		0.101851	10.2021	-		3
Unknown Group 2	C6	18			5PL		87.5182					109				-
Unknown Group 2	D6	18			5PL		82.6916					102.5				-
Unknown Group 2	E6	18			5PL		72.4323					89				-
Unknown Group 2	F6 G6 H6	19			5PL	69.9685			2.21307	0.0316296	85.8333		0.0331237	2.84312	-		3
Unknown Group 2	F6	19			5PL		68.1493					83.5				-
Unknown Group 2	G6	19			5PL		69.3238					85				-
Unknown Group 2	H6	19			5PL		72.4323					89				-
Unknown Group 2	A7 B7 C7	20			5PL	52.7502		BLOQ	4.25877	0.0807346	64.5		0.0786736	5.07445	-		3
Unknown Group 2	A7	20			5PL		53.614	BLOQ				65.5				-
Unknown Group 2	B7	20			5PL		48.1258	BLOQ				59				-
Unknown Group 2	C7	20			5PL		56.5109	BLOQ				69				-
Unknown Group 2	D7 E7 F7	21			5PL	64.8526			2.29952	0.0354576	79.3333		0.0363876	2.88675	-		3
Unknown Group 2	D7	21			5PL		66.1803					81				-
Unknown Group 2	E7	21			5PL		62.1974					76				-
Unknown Group 2	F7	21			5PL		66.1803					81				-
Unknown Group 2	A8 G7 H7	22			5PL	53.0533		BLOQ	1.68661	0.0317908	64.8333		0.031168	2.02073	-		3
Unknown Group 2	A8	22			5PL		52.7791	BLOQ				64.5				-
Unknown Group 2	G7	22			5PL		51.5206	BLOQ				63				-
Unknown Group 2	H7	22			5PL		54.8602	BLOQ				67				-
Unknown Group 2	B8 C8 D8	23			5PL	86.9653			7.95088	0.0914259	108.333		0.0987016	10.6927	-		3
Unknown Group 2	B8	23			5PL		91.1863					114				-
Unknown Group 2	C8	23			5PL		91.9155					115				-
Unknown Group 2	D8	23			5PL		77.794					96				-
Unknown Group 2	E8 F8 G8	24			5PL	70.0577			6.22118	0.0888008	86		0.0922937	7.93725	-		3
Unknown Group 2	E8	24			5PL		62.9989					77				-
Unknown Group 2	F8	24			5PL		72.4323					89				-
Unknown Group 2	G8	24			5PL		74.7419					92				-
Unknown Group 2	A9 B9 H8	25			5PL	45.3739		BLOQ	3.38789	0.074666	55.8333		0.0695593	3.88373	-		3
Unknown Group 2	A9	25			5PL		46.4059	BLOQ				57				-
Unknown Group 2	B9	25			5PL		41.5901	BLOQ				51.5				-
Unknown Group 2	H8	25			5PL		48.1258	BLOQ				59				-
Unknown Group 2	C9 D9 E9	26			5PL	38.9027		BLOQ	0.78088	0.0200727	48.5		0.0178562	0.866025	-		3
Unknown Group 2	C9	26			5PL		39.8044	BLOQ				49.5				-
Unknown Group 2	D9	26			5PL		38.4519	BLOQ				48				-
Unknown Group 2	E9	26			5PL		38.4519	BLOQ				48				-
Unknown Group 2	F9 G9 H9	27			5PL	23.4026		BLOQ	3.2705	0.13975	32.3333		0.0994191	3.21455	-		3
Unknown Group 2	F9	27			5PL		22.0625	BLOQ				31				-
Unknown Group 2	G9	27			5PL		21.0149	BLOQ				30				-
Unknown Group 2	H9	27			5PL		27.1303	BLOQ				36				-
Unknown Group 2	A10 B10 C10	28			5PL	80.9336			2.87528	0.0355265	100.167		0.0381246	3.81881	-		3
Unknown Group 2	A10	28			5PL		83.4387					103.5				-
Unknown Group 2	B10	28			5PL		77.794					96				-
Unknown Group 2	C10	28			5PL		81.568					101				-
Unknown Group 2	D10 E10 F10	29			5PL	63.1065		BLOQ	4.40546	0.06981	77.1667		0.0710777	5.48483	-		3
Unknown Group 2	D10	29			5PL		64.5945					79				-
Unknown Group 2	E10	29			5PL		66.5752					81.5				-
Unknown Group 2	F10	29			5PL		58.1497	BLOQ				71				-
Unknown Group 2	A11 G10 H10	30			5PL	36.0165		BLOQ	0.53096	0.0147421	45.3333		0.0127357	0.57735	-		3
Unknown Group 2	A11	30			5PL		35.71	BLOQ				45				-
Unknown Group 2	G10	30			5PL		35.71	BLOQ				45				-
Unknown Group 2	H10	30			5PL		36.6296	BLOQ				46				-
Unknown Group 2	B11 C11 D11	31			5PL	24.6177		BLOQ	1.83318	0.0744659	33.5		0.0538142	1.80278	-		3
Unknown Group 2	B11	31			5PL		25.1344	BLOQ				34				-
Unknown Group 2	C11	31			5PL		22.5816	BLOQ				31.5				-
Unknown Group 2	D11	31			5PL		26.1371	BLOQ				35				-
Unknown Group 2	E11 F11 G11	32			5PL	22.7447		BLOQ	1.58309	0.0696026	31.6667		0.0482376	1.52753	-		3
Unknown Group 2	E11	32			5PL		21.0149	BLOQ				30				-
Unknown Group 2	F11	32			5PL		24.1215	BLOQ				33				-
Unknown Group 2	G11	32			5PL		23.0978	BLOQ				32				-
Unknown Group 2	A12 B12 H11	33			5PL	90.576			1.28354	0.0141708	113.167		0.0155164	1.75594	-		3
Unknown Group 2	A12	33			5PL		91.9155					115				-
Unknown Group 2	B12	33			5PL		89.3569					111.5				-
Unknown Group 2	H11	33			5PL		90.4556					113				-
Unknown Group 2	C12 D12 E12	34			5PL	30.0493		BLOQ	1.67574	0.0557663	39		0.0444116	1.73205	-		3
Unknown Group 2	C12	34			5PL		28.1144	BLOQ				37				-
Unknown Group 2	D12	34			5PL		31.0168	BLOQ				40				-
Unknown Group 2	E12	34			5PL		31.0168	BLOQ				40				-
Curves
Group	Analyte	Fit	LLoQ	MDD	LoD	R Squared	Slope	Weighting	Equation
Standard Curve Group 1	IL-8 (55)	5PL	58.5938	N/A	N/A	0.997587	N/A	1/y^2	y = 14.07 + (6206.92 - 14.07)/((1 + (2463.23/x)^2.03))^0.62

## Sheet: IP-10 (57)
File Name:	Untitled Test Results
Source File Name:	C:/Users/M220583/Desktop/EquineCytokines_Apr15_GL_RESULTS.xlsx
Executed By:
Executed On:
Instrument:	LX10010315403
File Last Modified:	Fri Apr 16 09:40:25 2021 GMT-0400
File Last Modified By:	M220583
Instrument SW Version:
Analysis SW Version:	Belysa 1.1.0
Printed By SW Version:	1.1.0
LLoQ Recovery Range	[70% 130%]
LLoQ CV Limit	20%
MDD Coefficient	2.5
Experiment Name:	Experiment 1
Experiment Description:
Experiment Created By:	M220583
Experiment Created On:	Fri Apr 16 09:27:39 2021 GMT-0400
Original Name	Current Name	ID	Units	Precision
Standards
Group	Location	Well ID	Expected	Sample ID	Fit	Avg. Result	Result	Message	Result SD	Result CV	Avg. MFI	MFI	MFI CV	MFI SD	Avg. Recovery	Recovery	n	Exclude	Exclude Reason
Standard Curve Group 1	A1 B1	1	0		5PL	-		ND, EXT	-	-	19.5		0.0362619	0.707107	-		2
Standard Curve Group 1	A1	1	0		5PL		-	EXT				19				-
Standard Curve Group 1	B1	1	0		5PL		-	ND				20				-
Standard Curve Group 1	C1 D1	2	14.6484		5PL	14.2988			1.54261	0.107884	32		0.0441942	1.41421	0.976134		2
Standard Curve Group 1	C1	2	14.6484		5PL		13.208					31				0.901669
Standard Curve Group 1	D1	2	14.6484		5PL		15.3896					33				1.0506
Standard Curve Group 1	E1 F1	3	58.5938		5PL	69.5353			1.39308	0.0200342	86		0.0164443	1.41421	1.18674		2
Standard Curve Group 1	E1	3	58.5938		5PL		68.5503					85				1.16992
Standard Curve Group 1	F1	3	58.5938		5PL		70.5204					87				1.20355
Standard Curve Group 1	G1 H1	4	234.375		5PL	183.53			0	0	206		0	0	0.783061		1	H1
Standard Curve Group 1	G1	4	234.375		5PL		183.53					206				0.783061
Standard Curve Group 1	H1	4	234.375		5PL		324.206					361				1.38328		TRUE
Standard Curve Group 1	A2 B2	5	937.5		5PL	1215.49			0	0	1399		0	0	1.29652		1	B2
Standard Curve Group 1	A2	5	937.5		5PL		1215.49					1399				1.29652
Standard Curve Group 1	B2	5	937.5		5PL		1666.61					1926.5				1.77771		TRUE
Standard Curve Group 1	C2 D2	6	3750		5PL	3814.03			665.863	0.174583	4049		0.131327	531.744	1.01707		2
Standard Curve Group 1	C2	6	3750		5PL		3343.19					3673				0.891518
Standard Curve Group 1	D2	6	3750		5PL		4284.86					4425				1.14263
Standard Curve Group 1	E2 F2	7	15000		5PL	14444.2		EXT	1843.37	0.12762	6733		0.0928386	625.082	0.962945		2
Standard Curve Group 1	E2	7	15000		5PL		15747.6	EXT				7175				1.04984
Standard Curve Group 1	F2	7	15000		5PL		13140.7	EXT				6291				0.876048
Unknowns
Group	Location	Well ID	Expected	Sample ID	Fit	Avg. Result	Result	Message	Result SD	Result CV	Avg. MFI	MFI	MFI CV	MFI SD	Avg. Recovery	Recovery	n	Exclude	Exclude Reason
Unknown Group 2	C3 D3 E3	10			5PL	11.3721		BLOQ	0.319717	0.0281143	29.3333		0.0098412	0.288675	-		3
Unknown Group 2	C3	10			5PL		11.5566	BLOQ				29.5				-
Unknown Group 2	D3	10			5PL		11.5566	BLOQ				29.5				-
Unknown Group 2	E3	10			5PL		11.0029	BLOQ				29				-
Unknown Group 2	F3 G3 H3	11			5PL	5.72685		BLOQ	0.666624	0.116403	24.3333		0.0237267	0.57735	-		3
Unknown Group 2	F3	11			5PL		5.34198	BLOQ				24				-
Unknown Group 2	G3	11			5PL		5.34198	BLOQ				24				-
Unknown Group 2	H3	11			5PL		6.4966	BLOQ				25				-
Unknown Group 2	A4 B4 C4	12			5PL	-		ND, BLOQ	-	-	21.6667		0.0352506	0.763763	-		3
Unknown Group 2	A4	12			5PL		-	ND				21				-
Unknown Group 2	B4	12			5PL		2.37023	BLOQ				21.5				-
Unknown Group 2	C4	12			5PL		3.57761	BLOQ				22.5				-
Unknown Group 2	D4 E4 F4	13			5PL	-		EXT	-	-	18		0.0555556	1	-		3
Unknown Group 2	D4	13			5PL		-	EXT				18				-
Unknown Group 2	E4	13			5PL		-	EXT				17				-
Unknown Group 2	F4	13			5PL		-	EXT				19				-
Unknown Group 2	A5 G4 H4	14			5PL	-		ND, EXT	-	-	20		0.05	1	-		3
Unknown Group 2	A5	14			5PL		-	ND				21				-
Unknown Group 2	G4	14			5PL		-	EXT				19				-
Unknown Group 2	H4	14			5PL		-	ND				20				-
Unknown Group 2	B5 C5 D5	15			5PL	4.92896		BLOQ	2.42081	0.491141	23.6667		0.0879577	2.08167	-		3
Unknown Group 2	B5	15			5PL		4.17089	BLOQ				23				-
Unknown Group 2	C5	15			5PL		7.63808	BLOQ				26				-
Unknown Group 2	D5	15			5PL		2.97789	BLOQ				22				-
Unknown Group 2	E5 F5 G5	16			5PL	-		ND, BLOQ	-	-	21.6667		0.0266469	0.57735	-		3
Unknown Group 2	E5	16			5PL		-	ND				21				-
Unknown Group 2	F5	16			5PL		2.97789	BLOQ				22				-
Unknown Group 2	G5	16			5PL		2.97789	BLOQ				22				-
Unknown Group 2	A6 B6 H5	17			5PL	-		ND, BLOQ	-	-	21.6667		0.0532939	1.1547	-		3
Unknown Group 2	A6	17			5PL		-	ND				21				-
Unknown Group 2	B6	17			5PL		-	ND				21				-
Unknown Group 2	H5	17			5PL		4.17089	BLOQ				23				-
Unknown Group 2	C6 D6 E6	18			5PL	8.01128		BLOQ	1.31175	0.163738	26.3333		0.0438494	1.1547	-		3
Unknown Group 2	C6	18			5PL		8.76863	BLOQ				27				-
Unknown Group 2	D6	18			5PL		6.4966	BLOQ				25				-
Unknown Group 2	E6	18			5PL		8.76863	BLOQ				27				-
Unknown Group 2	F6 G6 H6	19			5PL	-		ND, EXT	-	-	20		0.05	1	-		3
Unknown Group 2	F6	19			5PL		-	ND				21				-
Unknown Group 2	G6	19			5PL		-	ND				20				-
Unknown Group 2	H6	19			5PL		-	EXT				19				-
Unknown Group 2	A7 B7 C7	20			5PL	6.10734		BLOQ	1.32566	0.217059	24.6667		0.0468122	1.1547	-		3
Unknown Group 2	A7	20			5PL		5.34198	BLOQ				24				-
Unknown Group 2	B7	20			5PL		7.63808	BLOQ				26				-
Unknown Group 2	C7	20			5PL		5.34198	BLOQ				24				-
Unknown Group 2	D7 E7 F7	21			5PL	5.72685		BLOQ	0.666624	0.116403	24.3333		0.0237267	0.57735	-		3
Unknown Group 2	D7	21			5PL		5.34198	BLOQ				24				-
Unknown Group 2	E7	21			5PL		5.34198	BLOQ				24				-
Unknown Group 2	F7	21			5PL		6.4966	BLOQ				25				-
Unknown Group 2	A8 G7 H7	22			5PL	-		ND, BLOQ	-	-	22		0.0454545	1	-		3
Unknown Group 2	A8	22			5PL		-	ND				21				-
Unknown Group 2	G7	22			5PL		4.17089	BLOQ				23				-
Unknown Group 2	H7	22			5PL		2.97789	BLOQ				22				-
Unknown Group 2	B8 C8 D8	23			5PL	6.49222		BLOQ	1.14806	0.176836	25		0.04	1	-		3
Unknown Group 2	B8	23			5PL		6.4966	BLOQ				25				-
Unknown Group 2	C8	23			5PL		7.63808	BLOQ				26				-
Unknown Group 2	D8	23			5PL		5.34198	BLOQ				24				-
Unknown Group 2	E8 F8 G8	24			5PL	-		ND, EXT	-	-	19		0.0526316	1	-		3
Unknown Group 2	E8	24			5PL		-	EXT				18				-
Unknown Group 2	F8	24			5PL		-	EXT				19				-
Unknown Group 2	G8	24			5PL		-	ND				20				-
Unknown Group 2	A9 B9 H8	25			5PL	5.32662		BLOQ	2.00178	0.375807	24		0.0721688	1.73205	-		3
Unknown Group 2	A9	25			5PL		4.17089	BLOQ				23				-
Unknown Group 2	B9	25			5PL		4.17089	BLOQ				23				-
Unknown Group 2	H8	25			5PL		7.63808	BLOQ				26				-
Unknown Group 2	C9 D9 E9	26			5PL	8.76551		BLOQ	1.12588	0.128444	27		0.037037	1	-		3
Unknown Group 2	C9	26			5PL		9.88983	BLOQ				28				-
Unknown Group 2	D9	26			5PL		7.63808	BLOQ				26				-
Unknown Group 2	E9	26			5PL		8.76863	BLOQ				27				-
Unknown Group 2	F9 G9 H9	27			5PL	-		BLOQ, EXT	-	-	21		0.371917	7.81025	-		3
Unknown Group 2	F9	27			5PL		7.63808	BLOQ				26				-
Unknown Group 2	G9	27			5PL		6.4966	BLOQ				25				-
Unknown Group 2	H9	27			5PL		-	EXT				12				-
Unknown Group 2	A10 B10 C10	28			5PL	-		ND, EXT	-	-	20		0.05	1	-		3
Unknown Group 2	A10	28			5PL		-	ND				20				-
Unknown Group 2	B10	28			5PL		-	EXT				19				-
Unknown Group 2	C10	28			5PL		-	ND				21				-
Unknown Group 2	D10 E10 F10	29			5PL	-		EXT	-	-	18		0.0555556	1	-		3
Unknown Group 2	D10	29			5PL		-	EXT				18				-
Unknown Group 2	E10	29			5PL		-	EXT				19				-
Unknown Group 2	F10	29			5PL		-	EXT				17				-
Unknown Group 2	A11 G10 H10	30			5PL	6.87271		BLOQ	1.32566	0.192887	25.3333		0.0455803	1.1547	-		3
Unknown Group 2	A11	30			5PL		5.34198	BLOQ				24				-
Unknown Group 2	G10	30			5PL		7.63808	BLOQ				26				-
Unknown Group 2	H10	30			5PL		7.63808	BLOQ				26				-
Unknown Group 2	B11 C11 D11	31			5PL	8.01402		BLOQ	0.865777	0.108033	26.3333		0.0290036	0.763763	-		3
Unknown Group 2	B11	31			5PL		8.76863	BLOQ				27				-
Unknown Group 2	C11	31			5PL		7.06883	BLOQ				25.5				-
Unknown Group 2	D11	31			5PL		8.20461	BLOQ				26.5				-
Unknown Group 2	E11 F11 G11	32			5PL	-		ND, BLOQ	-	-	21.6667		0.0960769	2.08167	-		3
Unknown Group 2	E11	32			5PL		-	ND				21				-
Unknown Group 2	F11	32			5PL		5.34198	BLOQ				24				-
Unknown Group 2	G11	32			5PL		-	ND				20				-
Unknown Group 2	A12 B12 H11	33			5PL	9.69485		BLOQ	1.96654	0.202844	27.8333		0.0630877	1.75594	-		3
Unknown Group 2	A12	33			5PL		9.88983	BLOQ				28				-
Unknown Group 2	B12	33			5PL		7.63808	BLOQ				26				-
Unknown Group 2	H11	33			5PL		11.5566	BLOQ				29.5				-
Unknown Group 2	C12 D12 E12	34			5PL	-		ND, EXT	-	-	19		0.0526316	1	-		3
Unknown Group 2	C12	34			5PL		-	ND				20				-
Unknown Group 2	D12	34			5PL		-	EXT				18				-
Unknown Group 2	E12	34			5PL		-	EXT				19				-
Curves
Group	Analyte	Fit	LLoQ	MDD	LoD	R Squared	Slope	Weighting	Equation
Standard Curve Group 1	IP-10 (57)	5PL	14.6484	1.76777	1.83408	0.990092	1.2288	1/y^2	y = 19.68 + (6891.65 - 19.68)/((1 + (5440.41/x)^2.47))^0.43

[truncated: 4 more sheets: GRO (61), MCP-1 (62), IL-10 (67), TNFa (77)]
