# Supplementary material for: Effects of equine SALSA on neutrophil phagocytosis and macrophage cytokine production
Source: PLoS One. 2022 Mar 14;17(3):e0264911. doi: 10.1371/journal.pone.0264911 (PMC8920288; doi:10.1371/journal.pone.0264911)
Supplement: S1 Table — (XLSX) [file pone.0264911.s004.xlsx]

## Sheet: S1 Phagocytosis assay horses
Supplemental Table 1: Phagocytosis assay, horse information
Horse	Sex	Breed	Age (years)
1	F	STB	15
2	F	Mixed breed	14
3	F	STB	16
4	M	STB	8
5	MC	STB	4
6	MC	STB	4
7	F	STB	3
F: Female
M: Male
MC: Male castrated
STB: Standardbred
