# Supplementary material for: Effects of equine SALSA on neutrophil phagocytosis and macrophage cytokine production
Source: PLoS One. 2022 Mar 14;17(3):e0264911. doi: 10.1371/journal.pone.0264911 (PMC8920288; doi:10.1371/journal.pone.0264911)
Supplement: S2 Table — (XLSX) [file pone.0264911.s005.xlsx]

## Sheet: S2 Cytokine assay horses
Supplemental Table 2: Cytokine assay, horse information
Horse	Sex	Breed	Age (years)
1	F	STB	12
2	F	STB	18
3	F	STB	17
4	F	STB	15
5	F	STB	21
F: Female
STB: Standardbred
