# Supplementary material for: Effects of equine SALSA on neutrophil phagocytosis and macrophage cytokine production
Source: PLoS One. 2022 Mar 14;17(3):e0264911. doi: 10.1371/journal.pone.0264911 (PMC8920288; doi:10.1371/journal.pone.0264911)
Supplement: S3 Table — (XLSX) [file pone.0264911.s006.xlsx]

## Sheet: S3 Cytokine assay BALF
Supplemental table 3: Cytokine assay, bronchoalveolar lavage fluid cell differential counts
	Horse
Cell type (percent)	1	2	3	4	5
Neutrophil	4	1.2	1.4	1	2.2
Non-granular lymphocyte	36.6	23.2	29.8	30	37.8
Granular lymphocyte	12.4	4.8	4.4	14.2	0
Small to moderate non-vacuolated macrophage	7	9.4	4.4	5.2	26.8
Vacuolated macrophage	33.8	53.6	51	45.4	28.6
Phagocytic or multinucleated macrophage	5.6	7.4	4.8	3.2	3.4
Mast cell	0.6	0.4	4	1	1.2
Eosinophil	0	0	0.2	0	0
