# Supplementary material for: Effects of equine SALSA on neutrophil phagocytosis and macrophage cytokine production
Source: PLoS One. 2022 Mar 14;17(3):e0264911. doi: 10.1371/journal.pone.0264911 (PMC8920288; doi:10.1371/journal.pone.0264911)
Supplement: S4 Table — (XLSX) [file pone.0264911.s007.xlsx]

## Sheet: S4 CCL2
Supplemental Table 4: Cytokine concentrations, CCL2 (pg/mL)
Horse	1			2			3			4			5
SALSA 20 μg/mL + LPS	65.39	17.26	50.68	79.28	82.34	79.28	50.68	82.34	31.56	79.28	79.28	82.34	79.28	82.34	79.28
SALSA 10 μg/mL + LPS	82.34	79.28	31.56	79.28	79.28	79.28	79.28	76.21	79.28	82.34	79.28	79.28	79.28	82.34	76.21
SALSA 5 μg/mL + LPS	79.28	50.68	82.34	79.28	79.28	79.28	79.28	76.21	79.28	77.74	76.21	48.63	79.28	79.28	74.68
LPS	82.34	79.28	79.28	79.28	76.21	77.74	80.81	79.28	73.15	82.34	76.21	76.21	76.21	76.21	77.74
Culture medium	31.56	31.56	82.34	76.21	79.28	79.28	76.21	79.28	79.28	79.28	79.28	76.21	76.21	79.28	79.28
LPS: LPS 1 μg/mL
