# Supplementary material for: Effects of equine SALSA on neutrophil phagocytosis and macrophage cytokine production
Source: PLoS One. 2022 Mar 14;17(3):e0264911. doi: 10.1371/journal.pone.0264911 (PMC8920288; doi:10.1371/journal.pone.0264911)
Supplement: S5 Table — (XLSX) [file pone.0264911.s008.xlsx]

## Sheet: S5 CXCL1
Supplemental Table 5: Cytokine concentrations, CXCL1 (pg/mL)
Horse	1			2			3			4			5
SALSA 20 μg/mL + LPS	1.31	0.52*	0.52*	1.31	1.59	0.52*	1.88	1.88	2.43	1.59	1.59	1.31	0.52*	0.52*	0.52*
SALSA 10 μg/mL + LPS	0.52*	0.52*	0.52*	0.52*	0.52*	0.52*	0.52*	0.52*	1.31	1.31	1.59	2.3	1.31	1.59	0.52*
SALSA 5 μg/mL + LPS	0.52*	0.52*	0.52*	0.52*	0.52*	0.52*	0.52*	0.52*	0.52*	0.52*	1.31	3.24	0.52*	0.52*	0.52*
LPS	1.31	1.31	0.52*	23.78	22.39	20.56	42.46	41.26	31.97	44.87	46.26	47.65	38.02	36.59	39.03
Culture medium	0.52*	0.52*	0.52*	0.52*	0.52*	0.52*	0.52*	0.52*	0.52*	0.52*	0.52*	0.52*	0.52*	0.52*	0.52*
LPS: LPS 1 μg/mL
* Below limit of detection
