# Supplementary material for: Effects of equine SALSA on neutrophil phagocytosis and macrophage cytokine production
Source: PLoS One. 2022 Mar 14;17(3):e0264911. doi: 10.1371/journal.pone.0264911 (PMC8920288; doi:10.1371/journal.pone.0264911)
Supplement: S6 Table — (XLSX) [file pone.0264911.s009.xlsx]

## Sheet: S6 CXCL10
Supplemental Table 6: Cytokine concentrations, CXCL10 (pg/mL)
Horse	1			2			3			4			5
SALSA 20 μg/mL + LPS	11.56	11.56	11	4.17	7.64	2.98	5.34	7.64	5.34	4.17	4.17	7.64	5.34	7.64	7.64
SALSA 10 μg/mL + LPS	5.34	5.34	6.5	0.92*	2.98	2.98	5.34	5.34	6.5	9.89	7.64	8.77	8.77	7.07	8.2
SALSA 5 μg/mL + LPS	0.92*	2.37	3.58	0.92*	0.92*	4.17	0.92*	4.17	2.98	7.64	6.5	0.92*	0.92*	5.34	0.92*
LPS	0.92*	0.92*	0.92*	8.77	6.5	8.77	6.5	7.64	5.34	0.92*	0.92*	0.92*	9.89	7.64	11.56
Culture medium	0.92*	0.92*	0.92*	0.92*	0.92*	0.92*	0.92*	0.92*	0.92*	0.92*	0.92*	0.92*	0.92*	0.92*	0.92*
LPS: LPS 1 μg/mL
* Below limit of detection
