# Supplementary material for: Effects of equine SALSA on neutrophil phagocytosis and macrophage cytokine production
Source: PLoS One. 2022 Mar 14;17(3):e0264911. doi: 10.1371/journal.pone.0264911 (PMC8920288; doi:10.1371/journal.pone.0264911)
Supplement: S7 Table — (XLSX) [file pone.0264911.s010.xlsx]

## Sheet: S7 G-CSF
Supplemental Table 7: Cytokine concentrations, G-CSF (pg/mL)
Horse	1			2			3			4			5
SALSA 20 μg/mL + LPS	183.51	189.83	185.65	116.8	131.08	116.8	116.8	149.35	134.35	124.21	116.8	116.8	116.8	108.73	104.39
SALSA 10 μg/mL + LPS	167.56	154.84	154.84	124.21	108.73	108.73	143.59	116.8	137.52	140.6	160.08	137.52	154.84	149.35	140.6
SALSA 5 μg/mL + LPS	134.35	143.59	149.35	108.73	124.21	140.6	84.04	116.8	99.8	152.13	137.52	160.08	116.8	108.73	99.8
LPS	41.12	18.91	63.01	89.7	63.01	89.7	63.01	53.53	41.12	18.98	53.53	18.98	41.12	23.87	63.01
Culture medium	23.87	41.12	63.01	16.54	11.65	14.09	77.84	77.84	99.8	41.12	63.01	14.09	41.12	77.84	53.53
LPS: LPS 1 μg/mL
