# Supplementary material for: Effects of equine SALSA on neutrophil phagocytosis and macrophage cytokine production
Source: PLoS One. 2022 Mar 14;17(3):e0264911. doi: 10.1371/journal.pone.0264911 (PMC8920288; doi:10.1371/journal.pone.0264911)
Supplement: S8 Table — (XLSX) [file pone.0264911.s011.xlsx]

## Sheet: S8 IL-1B
Supplemental Table 8: Cytokine concentrations, IL-1β (pg/mL)
Horse	1			2			3			4			5
SALSA 20 μg/mL + LPS	4.93	6.43	4.45	20.94	18.4	19.66	12.97	11.26	13.56	4.45	3.97	6.43	3.97	5.43	4.45
SALSA 10 μg/mL + LPS	8.78	7.99	8.78	17.16	20.29	15.33	6.94	8.52	9.05	1.64*	1.64*	3.5	1.64*	1.64*	1.64*
SALSA 5 μg/mL + LPS	24.22	28.3	29.7	19.02	17.16	19.66	3.97	5.43	5.43	1.64*	3.97	1.64*	1.64*	1.64*	1.64*
LPS	7.2	9.6	10.15	7.99	10.7	7.46	8.52	6.94	6.43	1.64*	1.64*	1.64*	25.22	28.65	37.69
Culture medium	1.64*	1.64*	1.64*	1.64*	1.64*	1.64*	1.64*	1.64*	1.64*	1.64*	1.64*	1.64*	1.64*	1.64*	1.64*
LPS: LPS 1 μg/mL
* Below limit of detection
