# Supplementary material for: Effects of equine SALSA on neutrophil phagocytosis and macrophage cytokine production
Source: PLoS One. 2022 Mar 14;17(3):e0264911. doi: 10.1371/journal.pone.0264911 (PMC8920288; doi:10.1371/journal.pone.0264911)
Supplement: S9 Table — (XLSX) [file pone.0264911.s012.xlsx]

## Sheet: S9 IL-12
Supplemental Table 9: Cytokine concentrations, IL-12 (pg/mL)
Horse	1			2			3			4			5
SALSA 20 μg/mL + LPS	3.27	7.54	7.06	3.27	7.54	7.54	7.54	6.59	6.59	6.59	7.54	3.27	6.59	6.59	6.11
SALSA 10 μg/mL + LPS	3.27	7.06	1.01	7.54	7.54	7.54	6.59	6.59	6.59	6.59	6.59	7.54	6.59	5.64	6.59
SALSA 5 μg/mL + LPS	5.07	7.54	6.59	6.59	7.54	6.59	7.54	6.59	6.59	6.59	7.54	7.54	6.59	5.64	7.54
LPS	7.54	6.59	7.54	7.54	6.59	6.59	6.59	6.11	4.69	6.59	5.64	6.11	6.11	5.64	5.64
Culture medium	3.27	7.54	7.54	6.59	5.64	6.59	5.64	3.27	6.59	7.06	6.59	7.54	5.64	6.11	6.59
LPS: LPS 1 μg/mL
