# Supplementary material for: Effects of equine SALSA on neutrophil phagocytosis and macrophage cytokine production
Source: PLoS One. 2022 Mar 14;17(3):e0264911. doi: 10.1371/journal.pone.0264911 (PMC8920288; doi:10.1371/journal.pone.0264911)
Supplement: S10 Table — (XLSX) [file pone.0264911.s013.xlsx]

## Sheet: S10 IL-8
Supplemental Table 10: Cytokine concentrations, IL-8 (pg/mL)
Horse	1			2			3			4			5
SALSA 20 μg/mL + LPS	10.18	9.54	6.87	50.68	48.13	51.52	53.61	48.13	56.51	46.41	41.59	48.13	35.71	35.71	36.63
SALSA 10 μg/mL + LPS	11.43	10.81	12.04	39.35	41.15	37.54	66.18	62.2	66.18	39.8	38.45	38.45	25.13	22.58	26.14
SALSA 5 μg/mL + LPS	14.4	14.4	14.4	34.78	35.71	37.54	52.78	51.52	54.86	22.06	21.01	27.13	21.01	24.12	23.1
LPS	47.27	51.52	51.1	87.52	82.69	72.43	91.19	91.92	77.79	83.44	77.79	81.57	91.92	89.36	90.46
Culture medium	66.18	67.36	62.6	68.15	69.32	72.43	63	72.43	74.74	64.59	66.58	58.15	28.11	31.02	31.02
LPS: LPS 1 μg/mL
