# Supplementary material for: Effects of equine SALSA on neutrophil phagocytosis and macrophage cytokine production
Source: PLoS One. 2022 Mar 14;17(3):e0264911. doi: 10.1371/journal.pone.0264911 (PMC8920288; doi:10.1371/journal.pone.0264911)
Supplement: S11 Table — (XLSX) [file pone.0264911.s014.xlsx]

## Sheet: S11 IL-10
Supplemental Table 11: Cytokine concentrations, IL-10 (pg/mL)
Horse	1			2			3			4			5
SALSA 20 μg/mL + LPS	3.54*	3.54*	3.54*	3.54*	3.54*	3.54*	3.54*	3.54*	3.54*	3.54*	3.54*	3.54*	3.54*	3.54*	3.54*
SALSA 10 μg/mL + LPS	3.54*	3.54*	3.54*	3.54*	3.54*	3.54*	3.54*	3.54*	3.54*	3.54*	3.54*	3.54*	3.54*	3.54*	3.54*
SALSA 5 μg/mL + LPS	3.54*	3.54*	3.54*	3.54*	3.54*	3.54*	3.54*	3.54*	3.54*	3.54*	3.54*	3.54*	3.54*	3.54*	3.54*
LPS	3.54*	3.54*	3.54*	3.54*	3.54*	3.54*	41.47	48.03	26.4	76.94	86.46	99.1	28.11	21.22	41.47
Culture medium	3.54*	3.54*	3.54*	3.54*	3.54*	3.54*	3.54*	3.54*	3.54*	3.54*	3.54*	3.54*	3.54*	3.54*	3.54*
LPS: LPS 1 μg/mL
* Below limit of detection
