# Supplementary material for: Effects of equine SALSA on neutrophil phagocytosis and macrophage cytokine production
Source: PLoS One. 2022 Mar 14;17(3):e0264911. doi: 10.1371/journal.pone.0264911 (PMC8920288; doi:10.1371/journal.pone.0264911)
Supplement: S12 Table — (XLSX) [file pone.0264911.s015.xlsx]

## Sheet: S12 TNF-a
Supplemental Table 12: Cytokine concentrations, TNF-α (pg/mL)
Horse	1			2			3			4			5
SALSA 20 μg/mL + LPS	1.27*	1.27*	1.27*	1.27*	1.27*	1.27*	2.7	3.36	4.64	4.33	4.01	5.26	1.27*	1.27*	1.27*
SALSA 10 μg/mL + LPS	1.27*	1.27*	1.27*	1.27*	2.7	2.7	5.26	6.46	7.05	2.7	1.27*	5.26	1.27*	1.27*	1.27*
SALSA 5 μg/mL + LPS	1.27*	1.27*	1.27*	1.27*	1.27*	1.27*	8.78	9.35	10.47	1.27*	1.27*	1.27*	1.27*	1.27*	1.27*
LPS	46.19	52.8	55.19	593.09	669.94	592.17	1906.65	2029.84	1715.74	1133.29	1165.01	1239.19	978.76	1044.44	1284.88
Culture medium	1.27*	2.7	2.7	1.27*	1.27*	1.27*	9.91	12.92	13.72	14.25	15.82	15.3	4.64	3.36	5.87
LPS: LPS 1 μg/mL
* Below limit of detection
