# Supplementary material for: Effects of equine SALSA on neutrophil phagocytosis and macrophage cytokine production
Source: PLoS One. 2022 Mar 14;17(3):e0264911. doi: 10.1371/journal.pone.0264911 (PMC8920288; doi:10.1371/journal.pone.0264911)
Supplement: S14 Table — (XLSX) [file pone.0264911.s017.xlsx]

## Sheet: Sheet1
Supplemental Table 14: Neutrophil phagocytosis of bacteria after incubation with different concentrations of SALSA, mean and median fluorescence intensity
Incubation group		Mean fluorescence intensity (37 °C)							Median fluorescence intensity (37 °C)
	Horse	1	2	3	4	5	6	7	1	2	3	4	5	6	7
SALSA 20 μg/mL		18127	16578	8673	10454	26441	9713	27907	12263	14368	2435	8754	23678	6098	27295
SALSA 10 μg/mL		34911	23200	13476	16565	32807	11105	32920	31720	21305	6805	14426	30335	7233	33035
SALSA 5 μg/mL		40298	27102	13581	17637	28576	10523	39266	40309	24659	6074	15395	24760	5952	41136
SALSA 2.5 μg/mL		42632	26377	14736	18723	35616	10911	43216	42495	23678	7411	16428	30458	6000	45533
PBS		44903	33305	31311	21595	49421	11698	44221	45164	30706	23108	19326	45718	6325	48393
		Mean fluorescence intensity (ice)							Median fluorescence intensity (ice)
SALSA 20 μg/mL		14060	15569	12100	12887	28912	10242	38060	9456	13193	8203	11399	26315	7472	33170
SALSA 10 μg/mL		15510	17715	7019	14716	27615	8550	32962	8104	14963	1221	13140	22643	5121	33035
SALSA 5 μg/mL		22214	22439	11414	16830	34850	11541	32054	19884	20292	5184	15332	29484	8006	31592
SALSA 2.5 μg/mL		18250	22215	12825	17639	38406	7628	36065	8104	19723	5976	15584	34405	3510	37014
PBS		23165	28787	17772	21166	49386	8221	40335	11492	25996	11169	19092	45904	3250	42151
